# Supplementary material for: Earliest long-necked sauropterygian Lijiangosaurus yongshengensis and plasticity of vertebral evolution in sauropterygian marine reptiles
Source: Commun Biol. 2025 Nov 11;8:1551. doi: 10.1038/s42003-025-08911-1 (PMC12606328; doi:10.1038/s42003-025-08911-1)
Supplement: Supplementary file 3 — Supplementary Data 1 [file 42003_2025_8911_MOESM3_ESM.txt]

#NEXUS
[written Wed Jan 17 18:33:07 CST 2024 by Mesquite  version 2.75 (build 564) at LAPTOP-78TRKKUU/124.16.246.155]

BEGIN TAXA;
	TITLE Taxa;
	DIMENSIONS NTAX=68;
	TAXLABELS
		Youngina_capensis Pappochelys_rosinae Eorhynchochelys_sinensis Odontochelys_semitestacea Nanchangosaurus_suni Eohupehsuchus_brevicollis Hupehsuchus_nanchangensis Parahupehsuchus_longus Eretmorhipis_carrolldongi Cartorhynchus_lenticarpus Sclerocormus_parviceps Chaohusaurus_geishanensis Miodentosaurus_brevis Anshunsaurus_huangguoshuensis_ Xinpusaurus_suni_ Concavispina_biseridens_ Helveticosaurus_zollingeri Eusaurosphargis_dalsassoi Sinosaurosphargis_yunguiensis Largocephalosaurus_qianensis_ Atopodentatus_unicus Palatodonta_bleekeri_ Paraplacodus_broilii_ Pararcus_diepenbroeki Placodus_gigas_ Cyamodus_orientalis Sinocyamodus_xinpuensis Parahenodus_atancensis_ Henodus_chelyops Macroplacus_raeticus Protenodontosaurus_italicus Psephochelys_polyosteoderma Placochelys_placodonta Psephoderma_alpinum_ Glyphoderma_kangi Anarosaurus_heterodontus Dactylosaurus_gracillis Serpianosaurus_mirigiolensis Neusticosaurus_pusillus Odoiporosaurus_teruzzii Hanosaurus_hupehensis Majiashanosaurus_discocoracoidis Wumengosaurus_delicatomandibularis Qianxisaurus_chajiangensis Diandongosaurus_acutidentatus Dianmeisaurus_gracilis Dianopachysaurus_dingi Dawazisaurus_brevis Keichousaurus_hui Panzhousaurus_rotundirostris Simosaurus_gaillardoti Paludidraco_multidentatus Germanosaurus_schafferi Nothosaurus_youngi Lariosaurus_xingyiensis Corosaurus_alcovensis Cymatosaurus_fridericianus Augustasaurus_hagdorni_ Pistosaurus_longaevus Yunguisaurus_liae Wangosaurus_brevirostris Bobosaurus_forojuliensis Brevicaudosaurus_jiyangshanensis Honghesaurus_longicaudalis Luopingosaurus_imparilis Lijiangosaurus_yongshengensis Pomolispondylus_biani Prosantosaurus_schefoldi 
	;

END;


BEGIN CHARACTERS;
	TITLE  Character_Matrix;
	DIMENSIONS  NCHAR=181;
	FORMAT DATATYPE = STANDARD GAP = - MISSING = ? SYMBOLS = "  0 1 2 3 4";
	MATRIX
	Youngina_capensis                   11000000000000000000010100100000000000000301000001100?0000010000000010?100001000000001000000000002100100000000000000?0001?000?00000100?1000?110000?000?000000000110101000000010000000
	Pappochelys_rosinae                 1000000000000?0?10000001001000000040011103?200?000001?00?00??0?000000????000??0000000110000100000210100000001??00?00000000?1010?0??101??001?000000000121??0000?0?100000??????11000010
	Eorhynchochelys_sinensis            10000000000000111001?0????100??0?0?0????04?200?00???1?0??0????????000?0000001?00003201?0??010??002?01000000010?000000000?????10?00???1??0???0000000001010000?110?0??01001000??100?0?0
	Odontochelys_semitestacea           120000000000000?10???0?????0?????040????04???0??????1?0??0??00?0000??????0000?0?000001?00?0100000210100000001??00000000?00??0?0???0??2??011000000000??010000?010?1000?001000?1?0030?0
	Nanchangosaurus_suni                01201000?10?0011?00100011010000?0030011003?210?010?01?00001?????????0???????1????0?????????????000?012000000100100?000000????1???????0?100100?0?0111312100?????????????????????011???
	Eohupehsuchus_brevicollis           01201000?10100110001000?1010000?0000011003?210????101?0??0??????????0??0?1001?2??03201???2?????002?01200000010010000000001001100000100?100000?010111312100400?1??012110????????01113?
	Hupehsuchus_nanchangensis           01201000210100111003010?101000010??00110030210?0???0??0??0??????????0??0?1001?2??03201?????????000?012010000100100?0000001001100000??0?100000001011131210040001??01211001?00100011???
	Parahupehsuchus_longus              ???????????????????????????????????????????????????????????????????????????????????????????????00??013000000100100000?0001001100000??0?1000000010111312100?00????01211001000100011???
	Eretmorhipis_carrolldongi           0110100011010011000?001?1?10???101300110030??0??????1?0??????????0????00?0001?2??03201??121????000??020100001001000000000????1?0000??0?10???00010111312100400100?01211001000100011?3?
	Cartorhynchus_lenticarpus           000010002101001000000100001000010130011003?210?010100?0001??????????0?0000000?00013201??????01000???0200000010?100?0??000???0100000100?1????00010111312110400??0?012111????????0101??
	Sclerocormus_parviceps              000010002101000??00301100010????0130011001???0??????0?0??1????????????????????00013201??????01000???0?00000010?000000?000???01??0?0??0?1????00??????????0040011??01211121001110010???
	Chaohusaurus_geishanensis           0120100021010010100300011010000?010001100302100011100?0001110??0?02?000001000?0001000100?0110100021?03000000100000???1000100010?000100?1011000010111312000400110?0121102?001110010110
	Miodentosaurus_brevis               100010002010201210020011??1101000030?11004021001?1101?0011??00000000100110000?10000001??121?00000010120000001010000000000???0100000100?1000000000111312000010010?01111101100100000030
	Anshunsaurus_huangguoshuensis_      112010002010201210020011??1101000030?11004020001?1101?00111?00?0000010011100100000000100121?000000101200000010100000000000??0100000100?1000000000111312000010010?01111101100100000030
	Xinpusaurus_suni_                   112011012010210210000001??1101000000?11004021001?1100?00110?00?000?01??110101000010001100201000002101301000010?000?000000????100000??0?10000000001113120????00?0?0111110??00100000030
	Concavispina_biseridens_            11201?0??01?200210000?????11000000?0?11004021001?1100?0011??00?0?0?0???110?0100000000??0?20?000002101300000010?00010000001000100000100?10000010001113120??010200?01111121101100000030
	Helveticosaurus_zollingeri          ?0001000???0??????00??????10????????0???0???????????1????0?????????????1??001?00?00001?0????000?00?0?200010?1?1000???0?00?100100010101?1001?00010111011020100210?0121102?1?1100?10??1
	Eusaurosphargis_dalsassoi           0?001000????????????????????????0030????030??0??????1??0?????1???0????1??000??0000000100?011000002001100010?1?1011000010?2000110110101?10011000001111010??100111?112110??10??00021?11
	Sinosaurosphargis_yunguiensis       001010002001001210000101001100112030?11104?20001?0?01?0?111??1?00020??10?1000?00000001001?1?00000200??00011?1??11????0????0001101?01?1??001?0?1?0?11??1000?????????????????????0?2131
	Largocephalosaurus_qianensis_       001010002001001210020001101000110030011003?20001?0?01000111????00020??1011001000000001001?11000?02001200011?1??11?0000000?000110110111?1001100110111011000100110?0121100?1001000111?1
	Atopodentatus_unicus                001010001101001200030001001000010030011103?200?1?0?01?0??0???1?000200?011200110100200100????000?00001200010?1?100?0000010?0??111110????100110011001021??201?0110?1121102?10110002010?
	Palatodonta_bleekeri_               0?1?1000?000101210?0???100100001?03001110?0210?011101?0??0???????1?????1??0?1?0000010100101???????????????????????????????????????????????????????????????????????????????????????110
	Paraplacodus_broilii_               001?10002?01?00210?3?????010000?????01110?0210?011001?0??0???1?0?1??0??11200110001110110?011000?02???21011001?1010100001?210?1101?0??1??011?00110010?12100100110?1011101?10????010111
	Pararcus_diepenbroeki               ???????????????????????????????????????????????????????????????????????????????????????????001000?0?????10?01??00?200?????111??????????????????????????????00110????????11???????1???
	Placodus_gigas_                     02111000110110121003000100100011203011110202101010101100100111101110000102011000011101101110000002101211110011100010000102101110111110?10011001?0110012020110110110111021101100011020
	Cyamodus_orientalis                 02111000100000021000011001100010203001110202100000101000110??1?0111?00010200100001100100111?000002?010?0110?10?001100000????????????????????00?00?????????1???1??011110??101100012020
	Sinocyamodus_xinpuensis             02111000?00?0002100001100010?0102030011102021000?0101?0?110??1?011110??1?20010000110010011100000021010?0110?10?00?1000000?10?1???????0??0???00100?1001212?1??????01111011101100012020
	Parahenodus_atancensis_             0?????????????????????1?00?00011203001110302101000101?00100??1?0?1110?????????1001???1????1???????????????????????????????????????????????????????????????????????????????????????020
	Henodus_chelyops                    020011010010210211000?10001000112030?1111402101000101?001000?10001110?0100001010012?01??11100????2???1?0?1??????0????0??????????1??????????????00??????????1??1????????????????0?2020
	Macroplacus_raeticus                02?11?0?201020021100000?00100011213001110202100000101?0011???10011110?????0???1001??01?0111???????????????????????????????????????????????????????????????????????????????????????020
	Protenodontosaurus_italicus         02111101200000121100000000100011213001110202100000101?00100??11011110?????0???0001110110111???????????????????????????????????????????????????????????????????????????????????????020
	Psephochelys_polyosteoderma         02311000201020021100010000100010213001110202101000101000110??1001111000102001010013201?0111000?0021??0?0?10?10?00110000?0?1001??????????011?00100110?12???1?0110?0111102?001100?22020
	Placochelys_placodonta              0231100020000012110001?0001000102130011102021010001011001000?1?011110001?2000000013201?011100????????????????????????????????????????????????????????????????????????????????????2020
	Psephoderma_alpinum_                02311000201020021100000000100010213001110202101000101000110??10011110?????00??10013201?0111?00??021??0?0?10?1010011000000?1001???1???0??01?1001000102120??1?011010011101?101100?22020
	Glyphoderma_kangi                   0231100020010002110001000010001020300111?20210100?101?00110??1?011110??1?2000010013201?0?110000002101??0?10?1??00?100000011001?0????????001?001000?0212000??01??10?11100100?100022020
	Anarosaurus_heterodontus            11001000000000021001000111200000000001110302000??1100100211??10000210?000000110000000100121100011010120000011010001100?00100011111102101021100100110001010310111111111001001100020130
	Dactylosaurus_gracillis             11001000000000121001000110200000000001110302000???101100211??10000210?000000110000000100121100011010120000011010001100?001000111111?2101021100110110001011310111101111011101100010130
	Serpianosaurus_mirigiolensis        11001000000000121000100110200000000011110302000011100100201??10000210?000000110000000100121100011010120000011010001100100100011111102101021100101110001021310111111211021101100010130
	Neusticosaurus_pusillus             11001000000020121000100110200000000011110302000011100100201??10000210?000000110000000000121100011010120000011011002100100100011111102101021100111110001021310111111211021101100010130
	Odoiporosaurus_teruzzii             11001000000020121002000111200000000011110302000011101?00?1????????2????0000?1100000000?0???100011?????00000110?000??????0????1?????02??102110?0?011000????310111??11?????????????0130
	Hanosaurus_hupehensis               0000?0?0000000121000000?00??00000030011?03?2000??0?01?00?11??1?0002?0??0?0001?0000000100??1?000??00012?0000?1?1100??00100200011000002???001100000111002000100110?01111001001100010??1
	Majiashanosaurus_discocoracoidis    ???????????????????????????????????????????????????????????????????????????????????????????1000???1011?0000?1?10??10001?02000111101021010011001?1111002000?1021???????0???0????0?0???
	Wumengosaurus_delicatomandibularis  0120100010000012100000010010000100000111031200?011100?0??0??????0??????0??0010000000010012110?0100?01200000?1?1100110000??00011?11?0?1?1021?00101111001011100?1??11211021101100010130
	Qianxisaurus_chajiangensis          0110100010000102100000011010000?00000111031200?011?01?0??11?????0??????01??0110000000100???10???10?012000001?010002000000???011?11???10102??0?100?1100102031?111?012110211011000?01?0
	Diandongosaurus_acutidentatus       01101000000020021003100111100001113001110312000011101?0??0???1000000??0000001100100110011211?001?01011?000011010001100100200011121102???021100101111?11020?10111111111021001100020130
	Dianmeisaurus_gracilis              00001000100000121000000111101000203001110312000??1?01?00?01??10000200?00000011000000000?1211?00?101011?000011010002100100200011121102101021100101111002010?10111111211021001100020130
	Dianopachysaurus_dingi              0000100010000012100011011110000020300111030200?0?1001?00?0?????????????00?001?0000000001????????10?0?1?0?0????1100110010????011?11???101????0010?2111020?021??1??112110210011000201?0
	Dawazisaurus_brevis                 0110100000000002100001011110000021000111030200???1?01?00?11?????????????0?00110000000001???????110?011000001101100210010????011?11???1010???0010?11100200021??1??112110011011000201?0
	Keichousaurus_hui                   00001000001020021000110000100000203001110302100011001?002011?100002?0?010000110000000000121100011010110000011011001100100200011111111101021100111111111000210111111211011001100010130
	Panzhousaurus_rotundirostris        12001000000000121100011000100000203001110302000?11101?00201???????2????00?0?1100?0000100?2?10??110?0?1?0000110110011001???00?1???1???10102?100100111102000310211?112110010011000201??
	Simosaurus_gaillardoti              0200100000102102100011000110000021100111020200001100100021012100002001101000100000010112121110010010121000011110001000?00?010111211111010211001000111120102110111112110111011000?0030
	Paludidraco_multidentatus           020010?0?0?0???21000110?11100000?10001110202000??1001?01211?21?00020011?1000100100010102121100011????2?000011??100?000?00???01111????10102?1??1?0011???????1??1??112?????????????0030
	Germanosaurus_schafferi             021110001000201211000001111020?111100111120200???1001?00?????1?000????????0???001001111112????0?????????????????????????0?0??1??????????0??????????????0?????????????????????????0030
	Nothosaurus_youngi                  0211100010000012110011110120200122210111120200011100100120112110000001101201100010011012121111011010120000011011002100100201011101102101021100100011102000211111111211011101100010030
	Lariosaurus_xingyiensis             02111000100000121100111101202001222101111202000??1001001201??1?000200??012011000100110121211110?10101200000?1011002100100?00011101102101021100100111102000311111111211001101100010030
	Corosaurus_alcovensis               0010100010000012100000111110?000010001110102001??10011011101?1?0?0000??1110?1000?0011001??1100010010130000111110001010100?010110111111110111001001110020001012111101110110011??0?00?0
	Cymatosaurus_fridericianus          021110001010200210030011111010001200011102120011?1001?01110??11000000110?20??0001001100112111001????1?0?00111??00???00??0?00?1??????????0???0?0?????00?0?????2?1110111???????????0030
	Augustasaurus_hagdorni_             002010002?202102101200012110001103300111022201?1?10010121121111100000??0120?1000100010021211101?0?11120010111?1000??????0?0??11?011??10?03?10?1?0211312110???????????????????????0030
	Pistosaurus_longaevus               00201?0020202112101101012110?01113310111022201?1?100111211???1?000000?????????00100110011211101100?1?2000011??100???????0?0??1???????11103??0?1?0?113121100??????11??????????????0030
	Yunguisaurus_liae                   00111000201020021000?1001110?0?1?3310????22201?1?10?1????1??2??10?200001020110001001??0112110101010?120010?11?1000100010????0?????1??111?3??01110111312100401211?01?1?00100??00110030
	Wangosaurus_brevirostris            02001000100020121100101?01100001232001111202011???001?01?011?1?000??0??11101100010011002121110010100???000011010002000??0????11?11???1010?1?001001?1?0?100???????112110??????00010030
	Bobosaurus_forojuliensis            ???????????????????????????????????????????????????????????????????????????????0?0?????????10010001012?1?0?11?1000?000?0??00????????????????0?1?01?0?1?????00211??????0??00??????0???
	Brevicaudosaurus_jiyangshanensis    1001100010102002110001111020?00022100111010200?010?01?11201021??0??0?1????0?110010011011???1???110???0?0?00???110021001??????11?21???1?10?1?001001111120003???11?112110111011000100?0
	Honghesaurus_longicaudalis          11201000200020121002010101200000000001110302000??1?01?00?0???1?????????00?00100000000100????1???00?012?0000??010001100000????10?1????1010???001011110120??1???1??112110210011000100?0
	Luopingosaurus_imparilis            112010?0??0?????????0??????0?????????????3?200?0????1?0??0?0?1?0002?0??00000?000000001001211100??00012?0000?1?11001000000200010?1110?10102?10010111100202011011??11211021001100010030
	Lijiangosaurus_yongshengensis       1????0?0??????????????????????????????????????????????1??0??21?0002???0??101??00100110??1211100?0111111000011?100??00???0?00011?1????1?102110?10011111?????1?1???11111021101100??0?30
	Pomolispondylus_biani               ?????????????????????????????????????????????????????????????????????????????????????????????????????1?0000010?10000??0??2??0???????????00??0?11?????????????????0???????????????1???
	Prosantosaurus_schefoldi            11101000101020021001010111200000000001110302000011?01?00?01?101000210??000001?0000000000121??00??01012?0000?101000100001020001111110?101021100111110?01120110111?11211021101100010130

;

END;
BEGIN ASSUMPTIONS;
	TYPESET * UNTITLED   =  unord:  1 -  181;

END;

BEGIN MESQUITECHARMODELS;
	ProbModelSet * UNTITLED   =  'Mk1 (est.)':  1 -  181;
END;

Begin MESQUITE;
		MESQUITESCRIPTVERSION 2;
		TITLE AUTO;
		tell ProjectCoordinator;
		timeSaved 1705487587833;
		getEmployee #mesquite.minimal.ManageTaxa.ManageTaxa;
		tell It;
			setID 0 8135299965534759930;
			tell It;
				setDefaultOrder  1 2 3 4 5 6 7 8 9 10 11 12 13 14 15 16 17 18 19 20 21 22 23 24 25 26 27 28 29 30 31 32 33 34 35 36 37 38 39 40 41 42 43 44 45 46 47 48 49 50 51 52 53 54 55 56 57 58 59 60 61 71 62 63 64 65 66 68;
				attachments ;
			endTell;
		endTell;
		getEmployee #mesquite.charMatrices.ManageCharacters.ManageCharacters;
		tell It;
			setID 0 1238390743570811708;
			mqVersion 275;
			checksumv 0 3 711310830 null  getNumChars 181 numChars 181 getNumTaxa 68 numTaxa 68   short true   bits 31   states 31   sumSquaresStatesOnly 40500.0 sumSquares 40500.0 longCompressibleToShort false usingShortMatrix true   NumFiles 1 NumMatrices 1;
			mqVersion;
		endTell;
		getWindow;
		tell It;
			suppress;
			setResourcesState false false 100;
			setPopoutState 400;
			setExplanationSize 0;
			setAnnotationSize 0;
			setFontIncAnnot 0;
			setFontIncExp 0;
			setSize 1920 940;
			setLocation -9 0;
			setFont SanSerif;
			setFontSize 10;
			getToolPalette;
			tell It;
			endTell;
			desuppress;
		endTell;
		getEmployee  #mesquite.charMatrices.BasicDataWindowCoord.BasicDataWindowCoord;
		tell It;
			showDataWindow #1238390743570811708 #mesquite.charMatrices.BasicDataWindowMaker.BasicDataWindowMaker;
			tell It;
				getWindow;
				tell It;
					setExplanationSize 30;
					setAnnotationSize 20;
					setFontIncAnnot 0;
					setFontIncExp 0;
					setSize 1820 873;
					setLocation -9 0;
					setFont SanSerif;
					setFontSize 10;
					getToolPalette;
					tell It;
						setTool mesquite.charMatrices.BasicDataWindowMaker.BasicDataWindow.ibeam;
					endTell;
					setActive;
					setTool mesquite.charMatrices.BasicDataWindowMaker.BasicDataWindow.ibeam;
					colorCells  #mesquite.charMatrices.NoColor.NoColor;
					colorRowNames  #mesquite.charMatrices.TaxonGroupColor.TaxonGroupColor;
					colorColumnNames  #mesquite.charMatrices.CharGroupColor.CharGroupColor;
					colorText  #mesquite.charMatrices.NoColor.NoColor;
					setBackground White;
					toggleShowNames on;
					toggleShowTaxonNames on;
					toggleTight off;
					toggleThinRows off;
					toggleShowChanges on;
					toggleSeparateLines off;
					toggleShowStates on;
					toggleAutoWCharNames on;
					toggleAutoTaxonNames off;
					toggleShowDefaultCharNames off;
					toggleConstrainCW on;
					toggleBirdsEye off;
					toggleShowPaleGrid off;
					toggleShowPaleCellColors off;
					togglePaleInapplicable on;
					toggleShowBoldCellText off;
					toggleAllowAutosize on;
					toggleColorsPanel off;
					toggleDiagonal on;
					setDiagonalHeight 80;
					toggleLinkedScrolling on;
					toggleScrollLinkedTables off;
				endTell;
				showWindow;
				getWindow;
				tell It;
					forceAutosize;
				endTell;
				getEmployee #mesquite.charMatrices.ColorByState.ColorByState;
				tell It;
					setStateLimit 9;
					toggleUniformMaximum on;
				endTell;
				getEmployee #mesquite.charMatrices.ColorCells.ColorCells;
				tell It;
					setColor Red;
					removeColor off;
				endTell;
				getEmployee #mesquite.categ.StateNamesStrip.StateNamesStrip;
				tell It;
					showStrip off;
				endTell;
				getEmployee #mesquite.charMatrices.AnnotPanel.AnnotPanel;
				tell It;
					togglePanel off;
				endTell;
				getEmployee #mesquite.charMatrices.CharReferenceStrip.CharReferenceStrip;
				tell It;
					showStrip off;
				endTell;
				getEmployee #mesquite.charMatrices.QuickKeySelector.QuickKeySelector;
				tell It;
					autotabOff;
				endTell;
				getEmployee #mesquite.charMatrices.SelSummaryStrip.SelSummaryStrip;
				tell It;
					showStrip off;
				endTell;
				getEmployee #mesquite.categ.SmallStateNamesEditor.SmallStateNamesEditor;
				tell It;
					panelOpen true;
				endTell;
			endTell;
		endTell;
		endTell;
end;
