# Supplementary material for: Earliest long-necked sauropterygian Lijiangosaurus yongshengensis and plasticity of vertebral evolution in sauropterygian marine reptiles
Source: Commun Biol. 2025 Nov 11;8:1551. doi: 10.1038/s42003-025-08911-1 (PMC12606328; doi:10.1038/s42003-025-08911-1)
Supplement: Supplementary file 4 — Supplementary Data 2 [file 42003_2025_8911_MOESM4_ESM.txt]

#NEXUS
[written Tue Aug 20 17:28:58 CST 2024 by Mesquite  version 2.75 (build 564) at DESKTOP-7MDGRJ3/124.16.246.38]

BEGIN TAXA;
	TITLE Taxa;
	DIMENSIONS NTAX=46;
	TAXLABELS
		Araeoscelidia Younginiformes Archosauromorpha Placodus Majiashanosaurus 'Hanosaurus-IVPP V 3231-holotype' Dianopachysaurus Dawazisaurus Keichousaurus Diandongosaurus Dianmeisaurus 'MT-21-08-01' Anarosaurus Dactylosaurus Serpianosaurus Neusticosaurus Qianxisaurus Honghesaurus Prosantosaurus Odoiporosaurus Panzhousaurus Simosaurus Germanosaurus N._jagisteus Paranothosaurus N._mirabilis N._marchicus N._yangjuanensis L._hongguoensis L._buzzii Ceresiosaurus L._curionii L._valceresii L._xingyiensis N._youngi L._balsami Corosaurus Cymatosaurus Augustasaurus Pistosaurus Yunguisaurus Bobosaurus Plesiosauria Wangosaurus Lijiangosaurus Brevicaudosaurus 
	;

END;


BEGIN CHARACTERS;
	TITLE  'Matrix in file "3.0 after Lin et al.,2021-add 9 new taxon eosauropterygian.nex"';
	DIMENSIONS  NCHAR=203;
	FORMAT DATATYPE = STANDARD GAP = - MISSING = ? SYMBOLS = "  0 1 2 3 4";
	CHARSTATELABELS 
		1 'Bones in the dermatocranium (L1)' /  distinctly_sculptured relatively_smooth, 2 'Preorbital and postorbital region of skull (L2)' /  of_subequal_length preorbital_region_distinctly_longer_ postorbital_region_distinctly_longer, 3 'Ratio, condylobasal skull length divided by longitudinal diameter of upper temporal fossa (L3)' /  more_than_3.8 '3.0-3.4' less_than_2.9, 4 'Ratio, the distance from the snout to the anterior margin of the internal naris divided by the distance from the snout to the anterior margin of the external naris (L4)' /  _smaller_than_1.2_ _larger_than_1.3_ 5 more_than_1.7 less_than_1.5, 5 'Ratio, distance from posterior margin of external naris to anterior margin of orbit divided by the width of the postorbital arch (L5)' /  more_than_1.7_ less_than_1.5, 6 'Snout (modified after L6)' /  relatively_short elongated_, 7 'Snout constriction at the level of the anterolateral margin of the external naris in adult (L8)' /  absent strongly_developed weakly_developed, 8 'Premaxillae (L9)' /  small 'large, forming most of snout in front of external nares', 9 'Premaxilla(e) in adult (L10)' /  paired partly_or_fully_fused, 10 'Postnarial process of premaxilla (L11)' /  absent 'present, excluding maxilla from posterior margin of external naris', 11 'Maxilla, depression at lateral margin of external naris and a foramen at its bottom for the exit of a lateral branch of the superior alveolar nerve (L12)' /  absent present, 12 'External nares (modified after L13)' /  not_retracted slightly_retracted retracted, 13 'Nasal(s), length (L14)' /  'shorter than frontal(s)' 'longer than frontal(s)', 14 'Nasals in adult (L16)' /  paired fused, 15 'Nasal(s) (modified after L17)' /  broad_contact_medially reduced_contact_medially completely_separated_, 16 'Nasal(s) (L18) ' /  enter_external_naris do_not_enter_external_naris, 17 'Nasal, anterolateral process lining the entire medial margin of external naris (L19)' /  absent present, 18 'Nasal, length behind level of posterior margin of external naris more than twice of the maximal width (L20)' /  absent present, 19 'Nasal, roughly shape (modified after L21)' /  'broad and leaf-like' triangular elongated reduced, 20 'Nasal-prefrontal contact (L22)' /  present absent, 21 'Lacrimal (L23)' /  is_present_and_enters_the_external_naris remains_excluded_from_the_external_naris absent, 22 'Dorsal exposure of prefrontal (L24)' /  large reduced, 23 'Prefrontal (L25)' /  without_slender_anteromedial_process with_slender_anteromedial_process_entering_between_maxilla_and_premaxilla, 24 'Frontal (modified after L26)' /  forms_the_dorsal_margin_of_the_orbit excludes_from_the_dorsal_margin_of_the_orbit_by_a_contact_of_prefrontal_and_postfrontal 'participation of the frontal in the dorsal margin of the orbit is restricted due to an elongated anterior process of the postfrontal and/or due to an elongated posterior process of the prefrontal', 25 'Frontal(s) in adult (L27)' /  paired fused, 26 'Distinct posterolateral processes of frontal(s) (L28)' /  absent present, 27 'Frontal (L29)' /  widely_separated_from_the_upper_temporal_fossa narrowly_approaches_the_upper_temporal_fossa enters_the_anteromedial_margin_of_the_upper_temporal_fossa, 28 'Postfrontal (L30)' /  'large and plate-like' with_distinct_lateral_process_overlapping_the_dorsal_tip_of_the_postorbital with_reduced_lateral_process_and_hence_more_of_an_elongate_shape, 29 'Postfrontal, distinct constriction behind the orbit (L31)' /  absent present, 30 'Postfrontal (L32)' /  entering_upper_temporal_fossa excluded_from_upper_temporal_fossa, 31 'Jugal (L34)' /  present absent, 32 'ugal, anterior extension (L35)' /  entering_orbit excluded_from_posterior_margin_of_orbit, 33 'Jugal, posterior extension (L36)' /  extends_backwards_no_farther_than_to_the_middle_of_the_cheek_region extends_nearly_to_the_posterior_end_of_the_skull, 34 'Jugal (L37)' /  remains_excluded_from_the_upper_temporal_arch enters_the_upper_temporal_arch, 35 'Jugal-squamosal contact (L38)' /  absent present, 36 'Parietal(s) in adult (L39)' /  paired fused_in_their_posterior_part_only fully_fused, 37 'Parietal skull table (modified after L40)' /  'broad but longer (posterior skull margin) than width' broad_and_almost_wider_than_long weakly_constricted strongly_constricted forming_a_sagittal_crest, 38 'Parietal skull table, constriction in the posteriormost part (L41)' /  absent present, 39 'Pineal foramen (L42)' /  close_to_the_middle_of_the_skull_table weakly_displaced_posteriorly strongly_displaced_posteriorly displaced_anteriorly absent, 40 'Pineal foramen located within a deep trough (L43)' /  absent present, 41 'Postparietals (L44)' /  present absent, 42 'Tabulars (L45)' /  present absent, 43 'Supratemporals (L46)' /  present absent, 44 'Temporal region of skull (L47)' /  relatively_high strongly_depressed, 45 'Upper temporal fossa (modified after L48)' /  'ratio, the longitudinal diameters of upper temporal divided by that of orbit between 1.0 - 2.0' 'ratio, the longitudinal diameters of upper temporal divided by that of orbit 2.0 or more' 'ratio, the longitudinal diameters of upper temporal divided by that of orbit 0.5 - 1' 'ratio, the longitudinal diameters of upper temporal divided by that of orbit less than 0.5', 46 'The anteromedial corner of the upper temporal fossa (L49)' /  is_not_or_only_slightly 'is fully floored by a descensus from the postorbital, which together with neighboring elements (postfrontal,  parietal) separates it from orbit', 47 'Upper temporal fenestra, constriction of anterior corner (L50)' /  absent present, 48 'Lower temporal fossa (L51)' /  absent present_and_closed_ventrally present_but_open_ventrally, 49 'Squamosal (L52)' /  descends_to_ventral_margin_of_skull remains_broadly_separated_from_ventral_margin_of_skull, 50 'A box-like suspensorium (Storrs, 1997) of the squamosal (L53)' /  absent present, 51 'Dstinct notch of squamosal to receive distal tip of paroccipital process (L54)' /  absent present, 52 'Quadratojugal (L55)' /  present absent, 53 'Anterior process of quadratojugal (L56)' /  present absent, 54 'Quadrate (L57)' /  covered_by_squamosal_and_quadratojugal_in_lateral_view exposed_in_lateral_view, 55 'Posterior margin of quadrate in lateral view (L58)' /  straight concave, 56 'Lateral conch on quadrate in posterior view (L59)' /  absent present, 57 'Dorsal wing of epipterygoid (L60)' /  approximately_as_broad_as_its_base narrower_than_its_base, 58 'Braincase (L61)' /  located_at_posterior_end 'deeply recessed below parietal skull roof (or parietal sagittal crest)', 59 'Occipital crest (L62)' /  absent present_but_squamosals_do_not_meet_behind_parietal present_and_squamosals_meet_behind_parietal, 60 'Occiput (L63)' /  with_paroccipital_process_forming_the_lower_margin_of_the_posttemporal_fossa_and_extending_laterally paroccipital_processes_trending_posteriorly 'plate-like with no distinct paroccipital process and with strongly reduced posttemporal fossae', 61 'Mandibular articulations (L64)' /  approximately_at_level_with_occipital_condyle displaced_to_a_level_distinctly_behind_occipital_condyle positioned_anterior_to_the_occipital_condyle, 62 'Supraoccipital (L65)' /  exposed_more_or_less_vertically_on_occiput exposed_more_or_less_horizontally_at_posterior_end_of_parietal_skull_table 'U-shaped', 63 'Supraoccipital, sagittal crest (L66)' /  absent reduced prominent 'knob-like', 64 'Contact between exoccipitals above the basioccipital condyle (L67)' /  present absent, 65 'Basioccipital tubera (L68)' /  free 'in complex relation to the pterygoid, as they extend ventrally' 'in complex relation to the pterygoid, as they extend laterally', 66 'Palate (L69)' /  kinetic akinetic, 67 'Premaxillae (L70)' /  enter_internal_naris are_excluded_from_internal_naris, 68 'Posterior palatine vacuities (L71)' /  absent present, 69 'Pterygoids (L72)' /  longer_than_palatines shorter_than_palatines, 70 'Pterygoid flanges (L73)' /  well_developed_and_transversely_oriented well_developed_and_longitudinally_oriented strongly_reduced, 71 'Ectopterygoid (L74)' /  present absent, 72 'Suborbital fenestra (L75)' /  absent present, 73 'Internal carotid passage (L76)' /  enters_basicranium enters_quadrate_ramus_of_pterygoid, 74 'Splenial bone (L77)' /  enters_the_mandibular_symphysis remains_excluded_therefrom, 75 'Distinct coronoid process of lower jaw (L78)' /  absent present, 76 'Strongly projecting lateral ridge of surangular defining the insertion area for superficial adductor muscle fibers on the lateral surface of the lower jaw (L79) ' /  absent present, 77 'Mandibular symphysis (L80)' /  short 'elongated and "scoop"-like', 78 'Mandibular symphysis, anterior fusion (L81)' /  absent present, 79 'Mandible, anterior constriction (L82)' /  absent present, 80 'Retroarticular process of lower jaw (L83)' /  absent present, 81 'Retroarticular process (L84)' /  short long, 82 'Trough on dorsal surface of retroarticular process (modified after L85)' /  absent one_trough _two_trough, 83 'Retroarticular process dorsal surface, foramen for the innervation of chorda tympani nerve (L86)' /  absent present, 84 'Retroarticular process, trough on lateral surface for the insertion of the depressor mandibulae muscle (L87)' /  absent weak strong, 85 'Retroarticular process, trough on medial surface for the insertion of posterior fibers of pterygoideus internus muscle (L88)' /  absent present small_distal_notch_present, 86 'Teeth (L89)' /  set_in_shallow_or_deep_sockets superficially_attached_to_bone, 87 'Durophagous dentition, including much enlarged palatine tooth plates (L90)' /  absent present, 88 'Anterior (premaxillary and dentary) teeth (L91)' /  upright_or_only_slightly_procumbent strongly_procumbent, 89 'Premaxillary teeth (L93)' /  4 more_than_5 5 3_or_less, 90 'Premaxillary fangs (L94)' /  absent present_but_less_than_5 5_or_more, 91 'One or two enlarged teeth on maxilla (L95)' /  present_ absent, 92 'The maxillary tooth row (L96)' /  is_restricted_to_a_level_in_front_of_the_posterior_margin_of_the_orbit 'extends backwards to a level below the posterior corner of the orbit and/or the anterior corner of the upper temporal fossa' extends_backwards_to_a_level_below_the_anterior_one_third_to_one_half_of_the_upper_temporal_fossa, 93 'Number of small maxillary teeth anterior to the maxillary fang(s) (L97)' /  3_or_less 4 5_or_more, 94 'Dentary fangs (L98)' /  absent present_but_less_than_5 5_or_more, 95 'Teeth on pterygoid flange (L99)' /  present absent, 96 'Vertebrae (L100)' /  notochordal 'non-notochordal', 97 'Vertebrae, shape (L101)' /  amphicoelous platycoelous or_other, 98 'Vertebral centrum (L102)' /  distinctly_constricted_in_ventral_view with_parallel_lateral_edges, 99 'Subcentral foramina (L103)' /  absent present, 100 'Zygosphene-zygantrum articulation (L104)' /  absent present, 101 'Zygapophyseal pachyostosis (L105)' /  absent present, 102 'Number of cervical vertebrae (L106)' /  less_than_13 '14-27' more_than_28, 103 'Cervical centra (L107)' /  rounded_ventrally keeled_ventrally, 104 'Parapophysis (L108)' /  does_not_shift_backwards_on_centrum_along_the_cervical_vertebral_column does_shift_backwards_on_centrum_along_the_cervical_vertebral_column, 105 'Cervical intercentra (L109)' /  present absent, 106 'Cervical vertebrae, proportions of anterior cervical neural spines (L110)' /  taller_than_their_anteroposterior_length longer_than_tall, 107 'Rib facets of the anterior-middle cervical vertebrae (L111)' /  separated 'co-jointed', 108 'Neural spines on dorsal vertebrae (L112)' /  low tall, 109 'Distal articular surface on transverse processes of dorsal vertebrae (L113)' /  oblong evenly_rounded, 110 'Transverse processes of neural arches of the dorsal region (L114)' /  relatively_short distinctly_elongated, 111 'Distal end of transverse processes of dorsal vertebrae (L115)' /  not_increasing_in_diameter distinctly_thickened, 112 'Sutural facets receiving the pedicels of the neural arch on the dorsal surface of the centrum in the dorsal region (L116)' /  narrow 'expanded into a cruciform or "butterfly-shaped" platform', 113 'Dorsal intercentra (L117)' /  present absent, 114 'Anteroposterior trend of increasing inclination of pre- and postzygapophyses within the dorsal and sacral region (L118)' /  absent present, 115 'Elongation of neural spines in proximal tail region (L119)' /  absent present, 116 'A distinct free anterior process of cervical ribs (L120)' /  absent present, 117 'Pachyostosis of dorsal ribs (L121)' /  absent present, 118 'Distinct groove on the posterior aspect of the proximal shoulder region of the dorsal ribs (L122)' /  absent present, 119 'The number of sacral ribs (L123)' /  two three four five, 120 'Distinct expansion of distal head of sacral ribs (L124)' /  present absent, 121 'Sacral (and caudal) ribs or transverse processes and their respective centrum (L125)' /  sutured fused, 122 'Mineralized sternum (L126)' /  absent present, 123 'Median gastral element (L127)' /  angulated straight, 124 'The medial gastral rib element (L128)' /  always_only_has_a_single_lateral_process 'may have a two-pronged lateral process' with_the_lateral_process_contributing_to_the_formation_of_the_plastron, 125 'Cleithrum (L129)' /  present absent, 126 'Clavicles, shape (L130)' /  broad_medially narrow_medially, 127 'Clavicles (L131)' /  do_not_meet_in_front_of_the_interclavicle meet_in_an_interdigitating_anteromedial_suture, 128 'Anterolaterally expanded corners of clavicles (L132)' /  absent present, 129 'Clavicle (L133)' /  'applied to the anterior (lateral) surface of scapula' applied_to_the_medial_surface_of_scapula, 130 'The relationship between clavicles and interclavicle (L134)' /  in_simple_overlapping_contact anteromedioventral_end_of_clavicle_embraces_lateral_tip_of_interclavicle_in_a_complex_contact, 131 'Interclavicle (L135)' /  rhomboidal 'T-shaped' Triangular, 132 'Posterior process on (T-shaped) interclavicle (L136)' /  elongate short rudimentary_or_absent, 133 'Scapula (L137)' /  represented_by_a_broad_blade_of_bone with_a_constriction_separating_a_ventral_glenoidal_portion_from_a_posteriorly_directed_dorsal_wing, 134 'The dorsal wing or process of the eosauropterygian scapula (L138)' /  tapers_to_a_blunt_tip is_ventrally_expanded_at_its_posterior_end, 135 'Supraglenoid buttress (L139)' /  present absent, 136 'Number of coracoid ossifications (L140)' /  one two, 137 'Coracoid (L141)' /  with_roughly_rounded_contours strongly_waisted with_expanded_medial_symphysis 'co-ossified with scapula', 138 'Coracoid foramen (L142)' /  enclosed_by_coracoid_ossification between_coracoid_and_scapula, 139 'Pectoral fenestration (L143)' /  absent present, 140 'Limbs (L144)' /  short_and_stout long_and_slender, 141 'Humerus (L145)' /  rather_straight curved, 142 'Humerus, preaxial margin of shaft in dorso-ventral view (L146)' /  with_straight_angle smoothly_curved straight, 143 'Humerus, proximal width compared with the mid-shaft (L147)' /  greater less, 144 'Deltopectoral crest (L148)' /  well_developed reduced_or_absent, 145 'Insertional crest for latissimus dorsi muscle (L149)' /  prominent reduced, 146 'Epicondyles of humerus (L150)' /  prominent reduced, 147 'Ectepicondylar groove (L151)' /  open_and_notched_anteriorly open_without_anterior_notch closed absent, 148 'Entepicondylar foramen/groove (modified agter L152)' /  present absent, 149 'Radius (L153)' /  shorter_than_ulna longer_than_ulna approximately_of_the_same_length_with_ulna, 150 'Ulna, distinctly broadened proximal head compared with the radius (L154)' /  absent present, 151 'Ulna, middiaphysis (L155)' /  as_slender_as_radius distinctly_broadened_compared_with_radius, 152 'Distal end of ulna (L156)' /  not_expanded_compared_with_the_middle_shaft distinctly_expanded_compared_with_the_middle_shaft, 153 'Ulna, anterior margin (L157)' /  smooth with_a_tuberosity, 154 'Total number of carpal ossifications in adult (modified after L158)' /  more_than_three three two one, 155 'Hyperphalangy in manus (L159)' /  absent present, 156 'Iliac blade (L160)' /  well_developed reduced_but_projecting_beyond_level_of_posterior_margin_of_acetabular_portion_of_ilium reduced_and_no_longer_projecting_beyond_posterior_margin_of_acetabular_portion_of_ilium 'absent, i.e. reduced to simple dorsal stub', 157 'Acetabular portion of ilium (L161)' /  broadened 'rod-like', 158 'An elongated iliac shaft (L162)' /  absent present, 159 'Spina praeacetabuli (L163)' /  absent weakly_developed well_developed, 160 'Pubis (L164)' /  'with convex ventral (medial) margin' 'with concave ventral (medial) margin', 161 'Obturator foramen in adult (L165)' /  closed open forming_the_thyroid_fenestra, 162 'Thyroid fenestra (L166)' /  absent present, 163 'Acetabulum (L167)' /  oval circular, 164 'Foot (L168)' /  short_and_broad long_and_slender, 165 'Femoral shaft (L169)' /  stout_and_straight slender_and_sigmoidally_curved, 166 'Internal trochanter (L170)' /  well_developed reduced, 167 'Intertrochanteric fossa (L171)' /  deep distinct_but_reduced rudimentary_or_absent, 168 'Distal femoral condyles (L172)' /  prominent not_projecting_markedly_beyond_shaft, 169 'Anterior femoral condyle relative to posterior condyle (L173)' /  larger_and_extending_further_distally 'smaller/equisized and of subequal extent distally', 170 'Total number of tarsal ossifications in adult (modified after L174)' /  four_or_more three two, 171 'Perforating artery (L175)' /  passes_between_astragalus_and_calcaneum between_the_distal_heads_of_tibia_and_fibula_proximal_to_the_astragalus, 172 'The proximal concavity of astragalus (L176)' /  absent present, 173 'Calcaneal tuber (L177)' /  absent present, 174 'Distal tarsal 1 (L178)' /  present absent, 175 'Distal tarsal 5 (L179)' /  present absent, 176 'Metatarsal 5, length (L180)' /  long_and_slender distinctly_shorter_than_the_other_metatarsals_and_with_a_broad_base, 177 'Metatarsal 5 (L181)' /  straight '"hooked"', 178 'Dermal armour ("osteoderms") (Lin1)' /  absent present forming_carapace, 179 'Lateral edge of frontal (Lin21)' /  concave rather_straight_or_slightly_convex, 180 'Distinctly open L-shaped (boomerang-shaped) jugal (Lin31)' /  absent present, 181 'Occiput (posterior margin of skull table) (Lin50)' /  nearly_straight 'deeply concave (excavated)', 182 'Supraoccipital (Lin53)' /  below_the_occipital_exposure_of_the_parietal sutured_with_the_parietal_horizontally, 183 'Marginal teeth, lingual surface of crown (Lin67)' /  convex concave, 184 'Palatine dentition (Lin75)' /  'multiple rows with small numerous teeth/denticles' single_row_with_four_or_more_teeth 'single row with three to one teeth/tooth' absent unknown, 185 'Number of dorsal vertebrae (Lin84)' /  20_or_below more_than_20_but_less_than_30 30_or_more, 186 'Last dorsal rib (Lin94)' /  longer_than_first_sacral_rib shorter_than_first_sacral_rib, 187 'Number of segments included in each gastral rib (Lin97)' /  five_or_more three, 188 'Clavicle, anteriolateral process (Lin104)' /  absent 'present,  more medial' 'present,  more lateral', 189 'Humerus (Lin111)' /  'short than femur, or approximately of same length' longer_than_femur, 190 'Radius, anterior (preaxial) margin of shaft (Lin118)' /  smoothly_curved concave rather_straight, 191 'Ulna, posterior (postaxial) margin (Lin122)' /  concave rather_straight convex, 192 'Intermedium (Lin125)' /  rounded rectangular_elongate, 193 'Pubis (Lin127)' /  of_rounded_contours waisted, 194 'Pes, ungual phalanges extremely expanded (Lin137)' /  absent present, 195 'Skull shape (modified after K3)' /  broadest_at_level_of_orbit_ parallel_margins 'wedge-shape (widest at posterior orbit/skull table)' broadest_at_level_of_orbit_and_the_posterior_skull_table, 196 'Maxilla in the lateral view (modified after K8)' /  ends_at_the_anterior_orbit reaches_up_to_the_mid_orbit_region reaches_up_almost_to_or_up_to_posterior_margin_of_orbit extends_far_posterior_up_to_the_anterior_upper_temporal_fenestra, 197 'Shape of upper temporal opening (K26)' /  elongated_oval round_oval, 198 'External nares (modified after L13)' /  longitudinal_diameter_approaching_or_exceeding_half_the_longitudinal_diameter_of_the_orbit _with_a_longitudinal_diameter_that_is_distinctly_less_than_half_the_longitudinal_diameter_of_the_orbit, 199 'Snout (modified after L6)' /  _with_broad_anterior_termination with_tapering_anteriorly, 200 Minimum_width_of_interorbital_septum_shorter_than_minimum_distance_between_external_naris /  absent present, 201 Anterior_process_of_frontal_extends_beyond_the_anterior_margin_of_the_orbit /  present absent, 202 Posterior_process_of_postfrontal /  _close_to_the_middle_of_the_skull_table displaced_posteriorly displaced_anteriorly, 203 First_phalanges_of_digits_3_and_4 /  short_and_stout long_and_slender ; 
	MATRIX
	Araeoscelidia                    11010000000000000120000001010100000000000000300(0 1)00000000?0000021000000010100000000000000(0 2)0002000000000100110000?000000000100000000100-0100010100000000000000000000010000000000000010000(0 1)0000010110311100021
	Younginiformes                   11010000000000000120100001010000000000000(0 1)00300100000110?0000001000000010?1000010000?0000010-000000000100110000000000000(0 1)100(0 1)10000(0 1)00-100001010000(0 2)0(0 1)000000000000011101010000001001000000000010010310100021
	Archosauromorpha                 1101000101001000012010000(0 1)010100(0 1)00(0 1)01(2 3)011(0 1)03002100(0 1)1110?00100010000000101(0 1)00(0 1)01100000000010-0(0 1)1(0 2)0000010(0 1)111000?(0 1)001000011001100000?0-10000101000001(1 2)000000000100(0 1)1110101000(0 1)(0 1)11(0 1)110(0 1)00(0 3)0000010010311000021
	Placodus                         0211101100(0 1)1110010102001(0 1)1010000011(0 2)00001110001010000110100100211110110000101011100000113010-0100000001011111100110100100010110011110-100110110110012000020100200110101112100110011010020000000000221100120
	Majiashanosaurus                 ????????????????????????????????????????????????????????????????????????????????????????????????000???101???001?1??10?100000111011021010011011011110210000???0?011?0????????0?1000??????000000001?????????0
	'Hanosaurus-IVPP V 3231-holotype'0?0?0?{1 2}1?0??0000???0200211110000000?0030111030020001-1?0?00?11?????????????????11??2?00???10-???010????????0????1???1???0?0111?0???????01??0???????????????3???010?0101111100110000?101????0????0?3?0??0020
	Dianopachysaurus                 120?002110010?000120200011110000000201001110200200???100?00?0?????????????10???10??00000{1 2}?00????????11???1?0?0????0110110???1???1???101????0111111?02000000200101??01121121001100001000?00?2021?112?0100120
	Dawazisaurus                     120?002100010000011020021112?000000221001110200200?1-1?0?00?0?????????????00???101?00000{1 2}?002??????111?0?1?0000?100110210???11?11???101????01011111020000002???????01121101101100001100?00?20211?12?0100020
	Keichousaurus                    100000210001002(0 1)0130200011010000000201301100200210001100?0020121?10002?0?0100101110000002200021101011111110000011001(0 1)01100001011111210101110110(0 1)(0 1)1111110000200100110112111100110000100030002(0 1)22010320100021
	Diandongosaurus                  11010021000100200?3?200111110000001120001110200200001100100?0?1??10?0000?0100011010000012200{0 1}{1 2}11110111001100000110?10010000011111102101011101201113110000(1 2)130000111011211210011000011?030002020011221000020
	Dianmeisaurus                    12000001?1000?0001102000?1011000000?00301110200200??-1???00?010??1000200?0100001110??00022000?1??10?11001100?00?10?10020000011111102101011101001111020000?020001?1?011211?100110000110030002020011320101020
	'MT-21-08-01'                    120?00?1?0000?0001102000?1011100000??03011102002?0?1-1?0?00?010???????????00???1110??001??0?????????11??1100?00?10?10000000?????1???10?0???01?01?1?020000?0?000????01??11??0?11000011??301??021?1?320101110
	Anarosaurus                      110?010100010000010020020111100000000000111030020001-110?00?011?21000210?000010101?(0 2)?000(0 1 2)1000(1 2)11010111101100000110?100(1 2)100001111111210?011101100100020000??2000111?0112110100110000100031002020111021110000
	Dactylosaurus                    1?0?0?01?0?1000001202002011100000000000011102002?00??????00?012???0002?0??0000010100000???????11?10111101100000?1?1100?1000011?11???101011101000100010000003000001?0?1?111100110000100030?02?2011?0201?0000
	Serpianosaurus                   110001010001001001202000111200000000000011103002000011101002010??1000210??00000101?020001010-01101011110110-0001101110(1 2)1000011101102101011101(0 1)0(0 1)1(0 1)(0 1)01000020300011110112112110110000100031002(0 1)10011001110000
	Neusticosaurus                   110000010001002001202000110200000000000011103002000011101002012??1000210??000001011000002010-0110101111011000001100110(1 2)1000011101102101011101(1 2)(0 1)01(0 1)(0 1)01000020300001110112112110110000100031002(0 1)10011001110001
	Qianxisaurus                     110?010100020000112?20020101000000?01000111030021000111??0020?1???????????01???10????0002010-??10???11?0?100?00??00101200???11?1????10??1?1011011100100002?3000?11?00121?2?101100001?00?100001001?211110000
	Honghesaurus                     110?0101000100001120200201111100001?0000111030021001-11??002010???????????00???1020??0001010-0?101??11?0?100000??00?10110??????0????11?????0110111111000030??0?????01????2???110000100??10?00100?0211110021
	Prosantosaurus                   11000121000100201120200001111000000000001110300210001????00?0?2??1100210??0000010????0001010-00??1??11101100000110011?11000011101102101011101(1 2)(0 1)(0 1)1(0 1)(0 1)010010(1 2)0100?011??11?112?1011000?1?0031002(0 1)10011020110001
	Odoiporosaurus                   110?0121000100200120200201110000000?0000111030020000111??0????????????????00???10??0?000100000?101011??????0000110??00???0001??1???????011100000111010100??3000001??111????0?????001??????0?1?0?1??1010000?
	Panzhousaurus                    120?1001000000000110210000010000000(1 2)0030111020020001-110?00201?1?1?00200??00???111???0002010-?11010111101100000110011(0 1)11000?????1???101011101(0 1)01111020000013000111101121101101100000000300001200113??100011
	Simosaurus                       02210001000100200110200210011000000210101111000200001100001210012100020011010001001210010012-01110010?101??1000111?100?000011011111110101110100011112100010200210110112111110110001010132?01111010331000020
	Germanosaurus                    022?11111011002001202102011110010?1110101111100200???100?00??0???1?00????????????????001{0 1}{1 2}11-?????0??????????????????0???00?1??????????0???????????????0?????????????????????????0101?03??????????2?0000020
	N._jagisteus                     02???111001200001?012102100101010002211011111002?00??100?02201212??000001111111110?210012202111??00??1101101000?1??100???00?1001111210?0111?10000110?11?0??????11????????????????0100103??00?1001?230000020
	Paranothosaurus                  0?2010110011000011002102100201010002202011111012?001-1?0?012011?2?100200?00111111002100121011211110111?011?000011?01003000011101110210101110100?011021100002001101101??111110110001011031?00011010230000020
	N._mirabilis                     0220111100120000110021021002010101122020111110020001-11000120111211002001111111110?21000210202111101?1101??1000?1??10???000?1???????????????11100100???????2001111??1????????????0101103??001?1?1?230000120
	N._marchicus                     0220101100110000100121021001100101122120111110020001-1(0 1)000120121211002001?01011110??100121012?111(0 1)0?111011?000011??100110001111111??10?0111011101100211011?2001101?0101111110110001001030?00011?1?230000020
	N._yangjuanensis                 02201011(0 1)0110(0 1)00(0 1)000210211011101011(1 2)2120111110020001-1?00012012121100200??(0 1)1???11002100121012{1 2}11100?011?11?000011?110(0 1)20000110011102???011101010010021101012001101?0102111110110001011031100010010230000120
	L._hongguoensis                  0210001100010?001??1210210010101000210211111000210001110?01201112??00000?00110111?10000112000{1 2}11110??10011??????1??1????00011??01??????011?0110111?02110001????011?01121121001100010?103??00001010230000020
	L._buzzii                        020000111011010001212102100100?????21000111?0002?001-1?0?012012121?00200?10100111?1??0012?0?{0 1}1110?011??011?000011?0100??0000110011??101011101001111111100??30000111011211?1?0????0100103??0001101?330100020
	Ceresiosaurus                    022??01100?10?00????21021001?0010002211011110002?001-1???012012??1?00200???110111??21001??0???1101011100110100011?111031000?11111122101011101000110?2110001200011110112111110110001001031100111010330000120
	L._curionii                      02100001000100201?202102100111?????22120111000020001-1?0?0120101?1?002?0?101000110?2?00122010211?1011?(0 1)0110000011??110???0??10111122101011101111111021101????????????????????????0100103???0?10???330000020
	L._valceresii                    021?00110011001000002002(0 1)0011100000(1 2)2120111?0002?001-1?0?0020121?1????????01??111002?00?120?0{1 2}?1????11?0?1?0?00?1?01003100??1??11???101011?010101110211010130001??101?1112110110001001031100010010230000020
	L._xingyiensis                   02200011001100001120200210010111000(1 2)2120111110120001-110101201(1 2)1?1?00200?1111011101(0 1)1001220102111(0 1)0111101100000110111031000011001122101011101(0 1)11110021101013000?1??010111????????01001031?00011010230100020
	N._youngi                        0220001100110000(0 1)12020021001010100022021111110121001-1000012012121?00(1 2)00?(0 1)111(0 1)11101110012201?111110111001100000?1?01102(0 1)000110001122101011101210(0 1)1?02110101300000110102111110110001001031100010010230100020
	L._balsami                       0210?01100?10??????????2100101?????2210?111?0002?0???110?00?013????00100?10?00011??0?000??0???11010?11101100000?1001??2?000011?????????01110111111102110101????????01121101001100010010311000110102?0100020
	Corosaurus                       00???00100?1000001??2002011100??00?0100011100002001??100101110?1?1?00000??110?0110???001210101110001011011000011111101101001110111111110011011111100200001?10010111010111110011??0101?031100010000?????0020
	Cymatosaurus                     021100110011002(0 1)0131200(0 1)01(1 2)10000000(1 2)(2 3)000111000(0 1)20011-100?0(0 1)110???1100000110?111??0???001210102111001????110000111???00??00001??????????0???000000000?0000???0010111?10111????????0101003??????????230100020
	Augustasaurus                    012101210002?020003120120121000001?031301110011201?1-100012112?111110000??0111110000000021020211101?0211110010111??100???00?10?011??10?02?1011011131200101????????????????????????101003??00?000??130100020
	Pistosaurus                      002?01210002--2?--3-2012002100000110313-1110010201?1-100112112???1?10000?????????????001??010?1110110??1?1010011???100???00?1???????11102??0120?1131200101?010{1 2}?????11???????????0101?03????020???130100020
	Yunguisaurus                     002101(1 2)1000200200130200010(1 2)10000001031301110010201?1-100112?1???2??1?2001011101100101001220(0 1)0211(0 1)111021?110100?11?11??100????????122111?2??01101113120110012111?21?101?1?0100??0001010031?00110000130100120
	Bobosaurus                       ?????????????????????????????????????????????????????????????????????????????????????0?1???????1(0 1)(0 1)110?10101100?11?0100?0000??????????????????2011??????????2001021?????????00????0??????01??????0??????????
	Plesiosauria                     00(0 1)001(0 1)1000200200?3?200200010(0 1)0000103030111001020111-100112112011111020010(0 1)111110010100020110211(0 1)(0 1)1002101011101110010020000?1010112211102110(0 1)2(0 1)110312011001211102111012110100100001010031?10112000130110020
	Wangosaurus                      122?112100020020001021001002?00000023?2000001?02000??0???0120121?1?002???0??11111??1?001?102?11110??02?????1000?1?0?0?2000??0??11???1??0???011111111????00?????????011211??????000100003???000?0?0330000020
	Lijiangosaurus                   1????????????????????????????????????????????????????????0??0???21?002???0??111??????001?10??111100002111?0100011?010??000000??1????11?0111011111111?1??0???????????11111211011000????03???0000?1?3?0?0????
	Brevicaudosaurus                 100?002100010020001021000112?10100022?200000000200?0?0?0?012011121??????1????0?1110??0012101?1?1???111?????0?0????011?2100??0??11???11?0???01111111121110003?????1?01121111101100000100300?10000?0321000020

;

END;
BEGIN ASSUMPTIONS;
	OPTIONS DEFTYPE = UNORD POLYTCOUNT = MINSTEPS;
	TYPESET * UNTITLED   =  unord:  1 -  203;

END;

BEGIN MESQUITECHARMODELS;
	ProbModelSet * UNTITLED   =  'Mk1 (est.)':  1 -  203;
END;

BEGIN NOTES;

	SUT   TAXA = Taxa TAXON = 8 NAME = color INTEGER = 12;
	SUT   TAXA = Taxa TAXON = 11 NAME = color INTEGER = 12;
	SUT   TAXA = Taxa TAXON = 12 NAME = color INTEGER = 12;
	SUT   TAXA = Taxa TAXON = 17 NAME = color INTEGER = 12;
	SUT   TAXA = Taxa TAXON = 18 NAME = color INTEGER = 12;
	SUT   TAXA = Taxa TAXON = 19 NAME = color INTEGER = 12;
	SUT   TAXA = Taxa TAXON = 20 NAME = color INTEGER = 12;
	SUT   TAXA = Taxa TAXON = 21 NAME = color INTEGER = 12;

	SU  T = 8 C = 1 N = color I = 12;
	SU  T = 11 C = 1 N = color I = 12;
	SU  T = 12 C = 1 N = color I = 12;
	SU  T = 17 C = 1 N = color I = 12;
	SU  T = 18 C = 1 N = color I = 12;
	SU  T = 19 C = 1 N = color I = 12;
	SU  T = 20 C = 1 N = color I = 12;
	SU  T = 21 C = 1 N = color I = 12;

	SU  T = 8 C = 2 N = color I = 12;
	SU  T = 10 C = 2 N = color I = 5;
	SU  T = 11 C = 2 N = color I = 12;
	SU  T = 12 C = 2 N = color I = 12;
	SU  T = 17 C = 2 N = color I = 12;
	SU  T = 18 C = 2 N = color I = 12;
	SU  T = 19 C = 2 N = color I = 12;
	SU  T = 20 C = 2 N = color I = 12;
	SU  T = 21 C = 2 N = color I = 12;

	SU  T = 8 C = 3 N = color I = 12;
	SU  T = 11 C = 3 N = color I = 12;
	SU  T = 12 C = 3 N = color I = 12;
	SU  T = 17 C = 3 N = color I = 12;
	SU  T = 18 C = 3 N = color I = 12;
	SU  T = 19 C = 3 N = color I = 12;
	SU  T = 20 C = 3 N = color I = 12;
	SU  T = 21 C = 3 N = color I = 12;

	SU  T = 8 C = 4 N = color I = 12;
	SU  T = 11 C = 4 N = color I = 12;
	SU  T = 12 C = 4 N = color I = 12;
	SU  T = 17 C = 4 N = color I = 12;
	SU  T = 18 C = 4 N = color I = 12;
	SU  T = 19 C = 4 N = color I = 12;
	SU  T = 20 C = 4 N = color I = 12;
	SU  T = 21 C = 4 N = color I = 12;

	SU  T = 8 C = 5 N = color I = 12;
	SU  T = 11 C = 5 N = color I = 12;
	SU  T = 12 C = 5 N = color I = 12;
	SU  T = 17 C = 5 N = color I = 12;
	SU  T = 18 C = 5 N = color I = 12;
	SU  T = 19 C = 5 N = color I = 12;
	SU  T = 20 C = 5 N = color I = 12;
	SU  T = 21 C = 5 N = color I = 12;

	SU  C = 6 N = color I = 17;
	SU  T = 1 C = 6 N = color I = 17;
	SU  T = 2 C = 6 N = color I = 17;
	SU  T = 3 C = 6 N = color I = 17;
	SU  T = 4 C = 6 N = color I = 17;
	SU  T = 5 C = 6 N = color I = 17;
	SU  T = 6 C = 6 N = color I = 17;
	SU  T = 7 C = 6 N = color I = 17;
	SU  T = 8 C = 6 N = color I = 12;
	SU  T = 9 C = 6 N = color I = 17;
	SU  T = 10 C = 6 N = color I = 17;
	SU  T = 11 C = 6 N = color I = 12;
	SU  T = 12 C = 6 N = color I = 12;
	SU  T = 13 C = 6 N = color I = 17;
	SU  T = 14 C = 6 N = color I = 17;
	SU  T = 15 C = 6 N = color I = 17;
	SU  T = 16 C = 6 N = color I = 17;
	SU  T = 17 C = 6 N = color I = 12;
	SU  T = 18 C = 6 N = color I = 12;
	SU  T = 19 C = 6 N = color I = 12;
	SU  T = 20 C = 6 N = color I = 12;
	SU  T = 21 C = 6 N = color I = 12;
	SU  T = 22 C = 6 N = color I = 17;
	SU  T = 23 C = 6 N = color I = 17;
	SU  T = 24 C = 6 N = color I = 17;
	SU  T = 25 C = 6 N = color I = 17;
	SU  T = 26 C = 6 N = color I = 17;
	SU  T = 27 C = 6 N = color I = 17;
	SU  T = 28 C = 6 N = color I = 17;
	SU  T = 29 C = 6 N = color I = 17;
	SU  T = 30 C = 6 N = color I = 17;
	SU  T = 31 C = 6 N = color I = 17;
	SU  T = 32 C = 6 N = color I = 17;
	SU  T = 33 C = 6 N = color I = 17;
	SU  T = 34 C = 6 N = color I = 17;
	SU  T = 35 C = 6 N = color I = 17;
	SU  T = 36 C = 6 N = color I = 17;
	SU  T = 37 C = 6 N = color I = 17;
	SU  T = 38 C = 6 N = color I = 17;
	SU  T = 39 C = 6 N = color I = 17;
	SU  T = 40 C = 6 N = color I = 17;
	SU  T = 41 C = 6 N = color I = 17;
	SU  T = 42 C = 6 N = color I = 17;
	SU  T = 43 C = 6 N = color I = 17;

	SU  T = 7 C = 7 N = color I = 4;
	SU  T = 8 C = 7 N = color I = 12;
	SU  T = 11 C = 7 N = color I = 12;
	SU  T = 12 C = 7 N = color I = 12;
	SU  T = 14 C = 7 N = color I = 4;
	SU  T = 15 C = 7 N = color I = 4;
	SU  T = 16 C = 7 N = color I = 4;
	SU  T = 17 C = 7 N = color I = 12;
	SU  T = 18 C = 7 N = color I = 12;
	SU  T = 19 C = 7 N = color I = 12;
	SU  T = 20 C = 7 N = color I = 12;
	SU  T = 21 C = 7 N = color I = 12;

	SU  T = 8 C = 8 N = color I = 12;
	SU  T = 11 C = 8 N = color I = 12;
	SU  T = 12 C = 8 N = color I = 12;
	SU  T = 17 C = 8 N = color I = 12;
	SU  T = 18 C = 8 N = color I = 12;
	SU  T = 19 C = 8 N = color I = 12;
	SU  T = 20 C = 8 N = color I = 12;
	SU  T = 21 C = 8 N = color I = 12;

	SU  T = 7 C = 9 N = color I = 4;
	SU  T = 8 C = 9 N = color I = 12;
	SU  T = 11 C = 9 N = color I = 12;
	SU  T = 12 C = 9 N = color I = 12;
	SU  T = 17 C = 9 N = color I = 12;
	SU  T = 18 C = 9 N = color I = 12;
	SU  T = 19 C = 9 N = color I = 12;
	SU  T = 20 C = 9 N = color I = 12;
	SU  T = 21 C = 9 N = color I = 12;

	SU  T = 8 C = 10 N = color I = 12;
	SU  T = 11 C = 10 N = color I = 12;
	SU  T = 12 C = 10 N = color I = 12;
	SU  T = 17 C = 10 N = color I = 12;
	SU  T = 18 C = 10 N = color I = 12;
	SU  T = 19 C = 10 N = color I = 12;
	SU  T = 20 C = 10 N = color I = 12;
	SU  T = 21 C = 10 N = color I = 12;

	SU  T = 8 C = 11 N = color I = 12;
	SU  T = 11 C = 11 N = color I = 12;
	SU  T = 12 C = 11 N = color I = 12;
	SU  T = 17 C = 11 N = color I = 12;
	SU  T = 18 C = 11 N = color I = 12;
	SU  T = 19 C = 11 N = color I = 12;
	SU  T = 20 C = 11 N = color I = 12;
	SU  T = 21 C = 11 N = color I = 12;

	SU  C = 12 N = color I = 17;
	SU  T = 1 C = 12 N = color I = 17;
	SU  T = 2 C = 12 N = color I = 17;
	SU  T = 3 C = 12 N = color I = 17;
	SU  T = 4 C = 12 N = color I = 17;
	SU  T = 5 C = 12 N = color I = 17;
	SU  T = 6 C = 12 N = color I = 17;
	SU  T = 7 C = 12 N = color I = 17;
	SU  T = 8 C = 12 N = color I = 12;
	SU  T = 9 C = 12 N = color I = 17;
	SU  T = 10 C = 12 N = color I = 17;
	SU  T = 11 C = 12 N = color I = 12;
	SU  T = 12 C = 12 N = color I = 12;
	SU  T = 13 C = 12 N = color I = 17;
	SU  T = 14 C = 12 N = color I = 17;
	SU  T = 15 C = 12 N = color I = 17;
	SU  T = 16 C = 12 N = color I = 17;
	SU  T = 17 C = 12 N = color I = 12;
	SU  T = 18 C = 12 N = color I = 12;
	SU  T = 19 C = 12 N = color I = 12;
	SU  T = 20 C = 12 N = color I = 12;
	SU  T = 21 C = 12 N = color I = 12;
	SU  T = 22 C = 12 N = color I = 17;
	SU  T = 23 C = 12 N = color I = 17;
	SU  T = 24 C = 12 N = color I = 17;
	SU  T = 25 C = 12 N = color I = 17;
	SU  T = 26 C = 12 N = color I = 17;
	SU  T = 27 C = 12 N = color I = 17;
	SU  T = 28 C = 12 N = color I = 17;
	SU  T = 29 C = 12 N = color I = 17;
	SU  T = 30 C = 12 N = color I = 17;
	SU  T = 31 C = 12 N = color I = 17;
	SU  T = 32 C = 12 N = color I = 17;
	SU  T = 33 C = 12 N = color I = 17;
	SU  T = 34 C = 12 N = color I = 17;
	SU  T = 35 C = 12 N = color I = 17;
	SU  T = 36 C = 12 N = color I = 17;
	SU  T = 37 C = 12 N = color I = 17;
	SU  T = 38 C = 12 N = color I = 17;
	SU  T = 39 C = 12 N = color I = 17;
	SU  T = 40 C = 12 N = color I = 17;
	SU  T = 41 C = 12 N = color I = 17;
	SU  T = 42 C = 12 N = color I = 17;
	SU  T = 43 C = 12 N = color I = 17;

	SU  T = 8 C = 13 N = color I = 12;
	SU  T = 11 C = 13 N = color I = 12;
	SU  T = 12 C = 13 N = color I = 12;
	SU  T = 17 C = 13 N = color I = 12;
	SU  T = 18 C = 13 N = color I = 12;
	SU  T = 19 C = 13 N = color I = 12;
	SU  T = 20 C = 13 N = color I = 12;
	SU  T = 21 C = 13 N = color I = 12;

	SU  T = 7 C = 14 N = color I = 4;
	SU  T = 8 C = 14 N = color I = 12;
	SU  T = 11 C = 14 N = color I = 12;
	SU  T = 12 C = 14 N = color I = 12;
	SU  T = 17 C = 14 N = color I = 12;
	SU  T = 18 C = 14 N = color I = 12;
	SU  T = 19 C = 14 N = color I = 12;
	SU  T = 20 C = 14 N = color I = 12;
	SU  T = 21 C = 14 N = color I = 12;

	SU  C = 15 N = color I = 17;
	SU  T = 1 C = 15 N = color I = 17;
	SU  T = 2 C = 15 N = color I = 17;
	SU  T = 3 C = 15 N = color I = 17;
	SU  T = 4 C = 15 N = color I = 17;
	SU  T = 5 C = 15 N = color I = 17;
	SU  T = 6 C = 15 N = color I = 17;
	SU  T = 7 C = 15 N = color I = 17;
	SU  T = 8 C = 15 N = color I = 12;
	SU  T = 9 C = 15 N = color I = 17;
	SU  T = 10 C = 15 N = color I = 17;
	SU  T = 11 C = 15 N = color I = 12;
	SU  T = 12 C = 15 N = color I = 12;
	SU  T = 13 C = 15 N = color I = 17;
	SU  T = 14 C = 15 N = color I = 17;
	SU  T = 15 C = 15 N = color I = 17;
	SU  T = 16 C = 15 N = color I = 17;
	SU  T = 17 C = 15 N = color I = 12;
	SU  T = 18 C = 15 N = color I = 12;
	SU  T = 19 C = 15 N = color I = 12;
	SU  T = 20 C = 15 N = color I = 12;
	SU  T = 21 C = 15 N = color I = 12;
	SU  T = 22 C = 15 N = color I = 17;
	SU  T = 23 C = 15 N = color I = 17;
	SU  T = 24 C = 15 N = color I = 17;
	SU  T = 25 C = 15 N = color I = 17;
	SU  T = 26 C = 15 N = color I = 17;
	SU  T = 27 C = 15 N = color I = 17;
	SU  T = 28 C = 15 N = color I = 17;
	SU  T = 29 C = 15 N = color I = 17;
	SU  T = 30 C = 15 N = color I = 17;
	SU  T = 31 C = 15 N = color I = 17;
	SU  T = 32 C = 15 N = color I = 17;
	SU  T = 33 C = 15 N = color I = 17;
	SU  T = 34 C = 15 N = color I = 17;
	SU  T = 35 C = 15 N = color I = 17;
	SU  T = 36 C = 15 N = color I = 17;
	SU  T = 37 C = 15 N = color I = 17;
	SU  T = 38 C = 15 N = color I = 17;
	SU  T = 39 C = 15 N = color I = 17;
	SU  T = 40 C = 15 N = color I = 17;
	SU  T = 41 C = 15 N = color I = 17;
	SU  T = 42 C = 15 N = color I = 17;
	SU  T = 43 C = 15 N = color I = 17;

	SU  T = 8 C = 16 N = color I = 12;
	SU  T = 11 C = 16 N = color I = 12;
	SU  T = 12 C = 16 N = color I = 12;
	SU  T = 17 C = 16 N = color I = 12;
	SU  T = 18 C = 16 N = color I = 12;
	SU  T = 19 C = 16 N = color I = 12;
	SU  T = 20 C = 16 N = color I = 12;
	SU  T = 21 C = 16 N = color I = 12;

	SU  T = 8 C = 17 N = color I = 12;
	SU  T = 11 C = 17 N = color I = 12;
	SU  T = 12 C = 17 N = color I = 12;
	SU  T = 17 C = 17 N = color I = 12;
	SU  T = 18 C = 17 N = color I = 12;
	SU  T = 19 C = 17 N = color I = 12;
	SU  T = 20 C = 17 N = color I = 12;
	SU  T = 21 C = 17 N = color I = 12;

	SU  T = 8 C = 18 N = color I = 12;
	SU  T = 10 C = 18 N = color I = 4;
	SU  T = 11 C = 18 N = color I = 12;
	SU  T = 12 C = 18 N = color I = 12;
	SU  T = 17 C = 18 N = color I = 12;
	SU  T = 18 C = 18 N = color I = 12;
	SU  T = 19 C = 18 N = color I = 12;
	SU  T = 20 C = 18 N = color I = 12;
	SU  T = 21 C = 18 N = color I = 12;

	SU  C = 19 N = color I = 17;
	SU  T = 1 C = 19 N = color I = 17;
	SU  T = 2 C = 19 N = color I = 17;
	SU  T = 3 C = 19 N = color I = 17;
	SU  T = 4 C = 19 N = color I = 17;
	SU  T = 5 C = 19 N = color I = 17;
	SU  T = 6 C = 19 N = color I = 17;
	SU  T = 7 C = 19 N = color I = 17;
	SU  T = 8 C = 19 N = color I = 12;
	SU  T = 9 C = 19 N = color I = 17;
	SU  T = 10 C = 19 N = color I = 17;
	SU  T = 11 C = 19 N = color I = 12;
	SU  T = 12 C = 19 N = color I = 12;
	SU  T = 13 C = 19 N = color I = 17;
	SU  T = 14 C = 19 N = color I = 17;
	SU  T = 15 C = 19 N = color I = 17;
	SU  T = 16 C = 19 N = color I = 17;
	SU  T = 17 C = 19 N = color I = 12;
	SU  T = 18 C = 19 N = color I = 12;
	SU  T = 19 C = 19 N = color I = 12;
	SU  T = 20 C = 19 N = color I = 12;
	SU  T = 21 C = 19 N = color I = 12;
	SU  T = 22 C = 19 N = color I = 17;
	SU  T = 23 C = 19 N = color I = 17;
	SU  T = 24 C = 19 N = color I = 17;
	SU  T = 25 C = 19 N = color I = 17;
	SU  T = 26 C = 19 N = color I = 17;
	SU  T = 27 C = 19 N = color I = 17;
	SU  T = 28 C = 19 N = color I = 17;
	SU  T = 29 C = 19 N = color I = 17;
	SU  T = 30 C = 19 N = color I = 17;
	SU  T = 31 C = 19 N = color I = 17;
	SU  T = 32 C = 19 N = color I = 17;
	SU  T = 33 C = 19 N = color I = 17;
	SU  T = 34 C = 19 N = color I = 17;
	SU  T = 35 C = 19 N = color I = 17;
	SU  T = 36 C = 19 N = color I = 17;
	SU  T = 37 C = 19 N = color I = 17;
	SU  T = 38 C = 19 N = color I = 17;
	SU  T = 39 C = 19 N = color I = 17;
	SU  T = 40 C = 19 N = color I = 17;
	SU  T = 41 C = 19 N = color I = 17;
	SU  T = 42 C = 19 N = color I = 17;
	SU  T = 43 C = 19 N = color I = 17;

	SU  T = 8 C = 20 N = color I = 12;
	SU  T = 11 C = 20 N = color I = 12;
	SU  T = 12 C = 20 N = color I = 12;
	SU  T = 17 C = 20 N = color I = 12;
	SU  T = 18 C = 20 N = color I = 12;
	SU  T = 19 C = 20 N = color I = 12;
	SU  T = 20 C = 20 N = color I = 12;
	SU  T = 21 C = 20 N = color I = 12;

	SU  T = 8 C = 21 N = color I = 12;
	SU  T = 11 C = 21 N = color I = 12;
	SU  T = 12 C = 21 N = color I = 12;
	SU  T = 17 C = 21 N = color I = 12;
	SU  T = 18 C = 21 N = color I = 12;
	SU  T = 19 C = 21 N = color I = 12;
	SU  T = 20 C = 21 N = color I = 12;
	SU  T = 21 C = 21 N = color I = 12;

	SU  T = 8 C = 22 N = color I = 12;
	SU  T = 11 C = 22 N = color I = 12;
	SU  T = 12 C = 22 N = color I = 12;
	SU  T = 17 C = 22 N = color I = 12;
	SU  T = 18 C = 22 N = color I = 12;
	SU  T = 19 C = 22 N = color I = 12;
	SU  T = 20 C = 22 N = color I = 12;
	SU  T = 21 C = 22 N = color I = 12;

	SU  T = 8 C = 23 N = color I = 12;
	SU  T = 11 C = 23 N = color I = 12;
	SU  T = 12 C = 23 N = color I = 12;
	SU  T = 17 C = 23 N = color I = 12;
	SU  T = 18 C = 23 N = color I = 12;
	SU  T = 19 C = 23 N = color I = 12;
	SU  T = 20 C = 23 N = color I = 12;
	SU  T = 21 C = 23 N = color I = 12;

	SU  C = 24 N = color I = 17;
	SU  T = 1 C = 24 N = color I = 17;
	SU  T = 2 C = 24 N = color I = 17;
	SU  T = 3 C = 24 N = color I = 17;
	SU  T = 4 C = 24 N = color I = 17;
	SU  T = 5 C = 24 N = color I = 17;
	SU  T = 6 C = 24 N = color I = 17;
	SU  T = 7 C = 24 N = color I = 17;
	SU  T = 8 C = 24 N = color I = 12;
	SU  T = 9 C = 24 N = color I = 17;
	SU  T = 10 C = 24 N = color I = 17;
	SU  T = 11 C = 24 N = color I = 12;
	SU  T = 12 C = 24 N = color I = 12;
	SU  T = 13 C = 24 N = color I = 17;
	SU  T = 14 C = 24 N = color I = 17;
	SU  T = 15 C = 24 N = color I = 17;
	SU  T = 16 C = 24 N = color I = 17;
	SU  T = 17 C = 24 N = color I = 12;
	SU  T = 18 C = 24 N = color I = 12;
	SU  T = 19 C = 24 N = color I = 12;
	SU  T = 20 C = 24 N = color I = 12;
	SU  T = 21 C = 24 N = color I = 12;
	SU  T = 22 C = 24 N = color I = 17;
	SU  T = 23 C = 24 N = color I = 17;
	SU  T = 24 C = 24 N = color I = 17;
	SU  T = 25 C = 24 N = color I = 17;
	SU  T = 26 C = 24 N = color I = 17;
	SU  T = 27 C = 24 N = color I = 17;
	SU  T = 28 C = 24 N = color I = 17;
	SU  T = 29 C = 24 N = color I = 17;
	SU  T = 30 C = 24 N = color I = 17;
	SU  T = 31 C = 24 N = color I = 17;
	SU  T = 32 C = 24 N = color I = 17;
	SU  T = 33 C = 24 N = color I = 17;
	SU  T = 34 C = 24 N = color I = 17;
	SU  T = 35 C = 24 N = color I = 17;
	SU  T = 36 C = 24 N = color I = 17;
	SU  T = 37 C = 24 N = color I = 17;
	SU  T = 38 C = 24 N = color I = 17;
	SU  T = 39 C = 24 N = color I = 17;
	SU  T = 40 C = 24 N = color I = 17;
	SU  T = 41 C = 24 N = color I = 17;
	SU  T = 42 C = 24 N = color I = 17;
	SU  T = 43 C = 24 N = color I = 17;

	SU  T = 7 C = 25 N = color I = 4;
	SU  T = 8 C = 25 N = color I = 12;
	SU  T = 11 C = 25 N = color I = 12;
	SU  T = 12 C = 25 N = color I = 12;
	SU  T = 17 C = 25 N = color I = 12;
	SU  T = 18 C = 25 N = color I = 12;
	SU  T = 19 C = 25 N = color I = 12;
	SU  T = 20 C = 25 N = color I = 12;
	SU  T = 21 C = 25 N = color I = 12;

	SU  T = 8 C = 26 N = color I = 12;
	SU  T = 11 C = 26 N = color I = 12;
	SU  T = 12 C = 26 N = color I = 12;
	SU  T = 17 C = 26 N = color I = 12;
	SU  T = 18 C = 26 N = color I = 12;
	SU  T = 19 C = 26 N = color I = 12;
	SU  T = 20 C = 26 N = color I = 12;
	SU  T = 21 C = 26 N = color I = 12;

	SU  T = 8 C = 27 N = color I = 12;
	SU  T = 11 C = 27 N = color I = 12;
	SU  T = 12 C = 27 N = color I = 12;
	SU  T = 17 C = 27 N = color I = 12;
	SU  T = 18 C = 27 N = color I = 12;
	SU  T = 19 C = 27 N = color I = 12;
	SU  T = 20 C = 27 N = color I = 12;
	SU  T = 21 C = 27 N = color I = 12;

	SU  T = 6 C = 28 N = color I = 4;
	SU  T = 7 C = 28 N = color I = 4;
	SU  T = 8 C = 28 N = color I = 12;
	SU  T = 10 C = 28 N = color I = 4;
	SU  T = 11 C = 28 N = color I = 12;
	SU  T = 12 C = 28 N = color I = 12;
	SU  T = 17 C = 28 N = color I = 12;
	SU  T = 18 C = 28 N = color I = 12;
	SU  T = 19 C = 28 N = color I = 12;
	SU  T = 20 C = 28 N = color I = 12;
	SU  T = 21 C = 28 N = color I = 12;

	SU  T = 8 C = 29 N = color I = 12;
	SU  T = 11 C = 29 N = color I = 12;
	SU  T = 12 C = 29 N = color I = 12;
	SU  T = 17 C = 29 N = color I = 12;
	SU  T = 18 C = 29 N = color I = 12;
	SU  T = 19 C = 29 N = color I = 12;
	SU  T = 20 C = 29 N = color I = 12;
	SU  T = 21 C = 29 N = color I = 12;

	SU  T = 8 C = 30 N = color I = 12;
	SU  T = 11 C = 30 N = color I = 12;
	SU  T = 12 C = 30 N = color I = 12;
	SU  T = 17 C = 30 N = color I = 12;
	SU  T = 18 C = 30 N = color I = 12;
	SU  T = 19 C = 30 N = color I = 12;
	SU  T = 20 C = 30 N = color I = 12;
	SU  T = 21 C = 30 N = color I = 12;

	SU  T = 8 C = 31 N = color I = 12;
	SU  T = 11 C = 31 N = color I = 12;
	SU  T = 12 C = 31 N = color I = 12;
	SU  T = 17 C = 31 N = color I = 12;
	SU  T = 18 C = 31 N = color I = 12;
	SU  T = 19 C = 31 N = color I = 12;
	SU  T = 20 C = 31 N = color I = 12;
	SU  T = 21 C = 31 N = color I = 12;

	SU  T = 8 C = 32 N = color I = 12;
	SU  T = 11 C = 32 N = color I = 12;
	SU  T = 12 C = 32 N = color I = 12;
	SU  T = 17 C = 32 N = color I = 12;
	SU  T = 18 C = 32 N = color I = 12;
	SU  T = 19 C = 32 N = color I = 12;
	SU  T = 20 C = 32 N = color I = 12;
	SU  T = 21 C = 32 N = color I = 12;

	SU  T = 8 C = 33 N = color I = 12;
	SU  T = 11 C = 33 N = color I = 12;
	SU  T = 12 C = 33 N = color I = 12;
	SU  T = 17 C = 33 N = color I = 12;
	SU  T = 18 C = 33 N = color I = 12;
	SU  T = 19 C = 33 N = color I = 12;
	SU  T = 20 C = 33 N = color I = 12;
	SU  T = 21 C = 33 N = color I = 12;

	SU  T = 8 C = 34 N = color I = 12;
	SU  T = 11 C = 34 N = color I = 12;
	SU  T = 12 C = 34 N = color I = 12;
	SU  T = 17 C = 34 N = color I = 12;
	SU  T = 18 C = 34 N = color I = 12;
	SU  T = 19 C = 34 N = color I = 12;
	SU  T = 20 C = 34 N = color I = 12;
	SU  T = 21 C = 34 N = color I = 12;

	SU  T = 8 C = 35 N = color I = 12;
	SU  T = 11 C = 35 N = color I = 12;
	SU  T = 12 C = 35 N = color I = 12;
	SU  T = 17 C = 35 N = color I = 12;
	SU  T = 18 C = 35 N = color I = 12;
	SU  T = 19 C = 35 N = color I = 12;
	SU  T = 20 C = 35 N = color I = 12;
	SU  T = 21 C = 35 N = color I = 12;

	SU  T = 7 C = 36 N = color I = 4;
	SU  T = 8 C = 36 N = color I = 12;
	SU  T = 11 C = 36 N = color I = 12;
	SU  T = 12 C = 36 N = color I = 12;
	SU  T = 17 C = 36 N = color I = 12;
	SU  T = 18 C = 36 N = color I = 12;
	SU  T = 19 C = 36 N = color I = 12;
	SU  T = 20 C = 36 N = color I = 12;
	SU  T = 21 C = 36 N = color I = 12;

	SU  C = 37 N = color I = 17;
	SU  T = 1 C = 37 N = color I = 17;
	SU  T = 2 C = 37 N = color I = 17;
	SU  T = 3 C = 37 N = color I = 17;
	SU  T = 4 C = 37 N = color I = 17;
	SU  T = 5 C = 37 N = color I = 17;
	SU  T = 6 C = 37 N = color I = 17;
	SU  T = 7 C = 37 N = color I = 17;
	SU  T = 8 C = 37 N = color I = 12;
	SU  T = 9 C = 37 N = color I = 17;
	SU  T = 10 C = 37 N = color I = 17;
	SU  T = 11 C = 37 N = color I = 12;
	SU  T = 12 C = 37 N = color I = 5;
	SU  T = 13 C = 37 N = color I = 17;
	SU  T = 14 C = 37 N = color I = 17;
	SU  T = 15 C = 37 N = color I = 17;
	SU  T = 16 C = 37 N = color I = 17;
	SU  T = 17 C = 37 N = color I = 12;
	SU  T = 18 C = 37 N = color I = 12;
	SU  T = 19 C = 37 N = color I = 12;
	SU  T = 20 C = 37 N = color I = 12;
	SU  T = 21 C = 37 N = color I = 12;
	SU  T = 22 C = 37 N = color I = 17;
	SU  T = 23 C = 37 N = color I = 17;
	SU  T = 24 C = 37 N = color I = 17;
	SU  T = 25 C = 37 N = color I = 17;
	SU  T = 26 C = 37 N = color I = 17;
	SU  T = 27 C = 37 N = color I = 17;
	SU  T = 28 C = 37 N = color I = 17;
	SU  T = 29 C = 37 N = color I = 17;
	SU  T = 30 C = 37 N = color I = 17;
	SU  T = 31 C = 37 N = color I = 17;
	SU  T = 32 C = 37 N = color I = 17;
	SU  T = 33 C = 37 N = color I = 17;
	SU  T = 34 C = 37 N = color I = 17;
	SU  T = 35 C = 37 N = color I = 17;
	SU  T = 36 C = 37 N = color I = 17;
	SU  T = 37 C = 37 N = color I = 17;
	SU  T = 38 C = 37 N = color I = 17;
	SU  T = 39 C = 37 N = color I = 17;
	SU  T = 40 C = 37 N = color I = 17;
	SU  T = 41 C = 37 N = color I = 17;
	SU  T = 42 C = 37 N = color I = 17;
	SU  T = 43 C = 37 N = color I = 17;

	SU  T = 8 C = 38 N = color I = 12;
	SU  T = 11 C = 38 N = color I = 12;
	SU  T = 12 C = 38 N = color I = 12;
	SU  T = 17 C = 38 N = color I = 12;
	SU  T = 18 C = 38 N = color I = 12;
	SU  T = 19 C = 38 N = color I = 12;
	SU  T = 20 C = 38 N = color I = 12;
	SU  T = 21 C = 38 N = color I = 12;

	SU  T = 7 C = 39 N = color I = 4;
	SU  T = 8 C = 39 N = color I = 12;
	SU  T = 10 C = 39 N = color I = 4;
	SU  T = 11 C = 39 N = color I = 12;
	SU  T = 12 C = 39 N = color I = 12;
	SU  T = 17 C = 39 N = color I = 12;
	SU  T = 18 C = 39 N = color I = 12;
	SU  T = 19 C = 39 N = color I = 12;
	SU  T = 20 C = 39 N = color I = 12;
	SU  T = 21 C = 39 N = color I = 12;

	SU  T = 8 C = 40 N = color I = 12;
	SU  T = 11 C = 40 N = color I = 12;
	SU  T = 12 C = 40 N = color I = 12;
	SU  T = 17 C = 40 N = color I = 12;
	SU  T = 18 C = 40 N = color I = 12;
	SU  T = 19 C = 40 N = color I = 12;
	SU  T = 20 C = 40 N = color I = 12;
	SU  T = 21 C = 40 N = color I = 12;

	SU  T = 8 C = 41 N = color I = 12;
	SU  T = 11 C = 41 N = color I = 12;
	SU  T = 12 C = 41 N = color I = 12;
	SU  T = 17 C = 41 N = color I = 12;
	SU  T = 18 C = 41 N = color I = 12;
	SU  T = 19 C = 41 N = color I = 12;
	SU  T = 20 C = 41 N = color I = 12;
	SU  T = 21 C = 41 N = color I = 12;

	SU  T = 8 C = 42 N = color I = 12;
	SU  T = 11 C = 42 N = color I = 12;
	SU  T = 12 C = 42 N = color I = 12;
	SU  T = 17 C = 42 N = color I = 12;
	SU  T = 18 C = 42 N = color I = 12;
	SU  T = 19 C = 42 N = color I = 12;
	SU  T = 20 C = 42 N = color I = 12;
	SU  T = 21 C = 42 N = color I = 12;

	SU  T = 8 C = 43 N = color I = 12;
	SU  T = 11 C = 43 N = color I = 12;
	SU  T = 12 C = 43 N = color I = 12;
	SU  T = 17 C = 43 N = color I = 12;
	SU  T = 18 C = 43 N = color I = 12;
	SU  T = 19 C = 43 N = color I = 12;
	SU  T = 20 C = 43 N = color I = 12;
	SU  T = 21 C = 43 N = color I = 12;

	SU  T = 8 C = 44 N = color I = 12;
	SU  T = 11 C = 44 N = color I = 12;
	SU  T = 12 C = 44 N = color I = 12;
	SU  T = 17 C = 44 N = color I = 12;
	SU  T = 18 C = 44 N = color I = 12;
	SU  T = 19 C = 44 N = color I = 12;
	SU  T = 20 C = 44 N = color I = 12;
	SU  T = 21 C = 44 N = color I = 12;

	SU  C = 45 N = color I = 17;
	SU  T = 1 C = 45 N = color I = 17;
	SU  T = 2 C = 45 N = color I = 17;
	SU  T = 3 C = 45 N = color I = 17;
	SU  T = 4 C = 45 N = color I = 17;
	SU  T = 5 C = 45 N = color I = 17;
	SU  T = 6 C = 45 N = color I = 17;
	SU  T = 7 C = 45 N = color I = 17;
	SU  T = 8 C = 45 N = color I = 12;
	SU  T = 9 C = 45 N = color I = 17;
	SU  T = 10 C = 45 N = color I = 17;
	SU  T = 11 C = 45 N = color I = 12;
	SU  T = 12 C = 45 N = color I = 12;
	SU  T = 13 C = 45 N = color I = 17;
	SU  T = 14 C = 45 N = color I = 17;
	SU  T = 15 C = 45 N = color I = 17;
	SU  T = 16 C = 45 N = color I = 17;
	SU  T = 17 C = 45 N = color I = 12;
	SU  T = 18 C = 45 N = color I = 12;
	SU  T = 19 C = 45 N = color I = 12;
	SU  T = 20 C = 45 N = color I = 12;
	SU  T = 21 C = 45 N = color I = 12;
	SU  T = 22 C = 45 N = color I = 17;
	SU  T = 23 C = 45 N = color I = 17;
	SU  T = 24 C = 45 N = color I = 17;
	SU  T = 25 C = 45 N = color I = 17;
	SU  T = 26 C = 45 N = color I = 17;
	SU  T = 27 C = 45 N = color I = 17;
	SU  T = 28 C = 45 N = color I = 17;
	SU  T = 29 C = 45 N = color I = 17;
	SU  T = 30 C = 45 N = color I = 17;
	SU  T = 31 C = 45 N = color I = 17;
	SU  T = 32 C = 45 N = color I = 17;
	SU  T = 33 C = 45 N = color I = 17;
	SU  T = 34 C = 45 N = color I = 17;
	SU  T = 35 C = 45 N = color I = 17;
	SU  T = 36 C = 45 N = color I = 17;
	SU  T = 37 C = 45 N = color I = 17;
	SU  T = 38 C = 45 N = color I = 17;
	SU  T = 39 C = 45 N = color I = 17;
	SU  T = 40 C = 45 N = color I = 17;
	SU  T = 41 C = 45 N = color I = 17;
	SU  T = 42 C = 45 N = color I = 17;
	SU  T = 43 C = 45 N = color I = 17;

	SU  T = 8 C = 46 N = color I = 12;
	SU  T = 11 C = 46 N = color I = 12;
	SU  T = 12 C = 46 N = color I = 12;
	SU  T = 17 C = 46 N = color I = 12;
	SU  T = 18 C = 46 N = color I = 12;
	SU  T = 19 C = 46 N = color I = 12;
	SU  T = 20 C = 46 N = color I = 12;
	SU  T = 21 C = 46 N = color I = 12;

	SU  T = 8 C = 47 N = color I = 12;
	SU  T = 11 C = 47 N = color I = 12;
	SU  T = 12 C = 47 N = color I = 12;
	SU  T = 17 C = 47 N = color I = 12;
	SU  T = 18 C = 47 N = color I = 12;
	SU  T = 19 C = 47 N = color I = 12;
	SU  T = 20 C = 47 N = color I = 12;
	SU  T = 21 C = 47 N = color I = 12;

	SU  T = 8 C = 48 N = color I = 12;
	SU  T = 11 C = 48 N = color I = 12;
	SU  T = 12 C = 48 N = color I = 12;
	SU  T = 17 C = 48 N = color I = 12;
	SU  T = 18 C = 48 N = color I = 12;
	SU  T = 19 C = 48 N = color I = 12;
	SU  T = 20 C = 48 N = color I = 12;
	SU  T = 21 C = 48 N = color I = 12;

	SU  T = 8 C = 49 N = color I = 12;
	SU  T = 11 C = 49 N = color I = 12;
	SU  T = 12 C = 49 N = color I = 12;
	SU  T = 17 C = 49 N = color I = 12;
	SU  T = 18 C = 49 N = color I = 12;
	SU  T = 19 C = 49 N = color I = 12;
	SU  T = 20 C = 49 N = color I = 12;
	SU  T = 21 C = 49 N = color I = 12;

	SU  T = 8 C = 50 N = color I = 12;
	SU  T = 11 C = 50 N = color I = 12;
	SU  T = 12 C = 50 N = color I = 12;
	SU  T = 17 C = 50 N = color I = 12;
	SU  T = 18 C = 50 N = color I = 12;
	SU  T = 19 C = 50 N = color I = 12;
	SU  T = 20 C = 50 N = color I = 12;
	SU  T = 21 C = 50 N = color I = 12;

	SU  T = 8 C = 51 N = color I = 12;
	SU  T = 11 C = 51 N = color I = 12;
	SU  T = 12 C = 51 N = color I = 12;
	SU  T = 17 C = 51 N = color I = 12;
	SU  T = 18 C = 51 N = color I = 12;
	SU  T = 19 C = 51 N = color I = 12;
	SU  T = 20 C = 51 N = color I = 12;
	SU  T = 21 C = 51 N = color I = 12;

	SU  T = 7 C = 52 N = color I = 5;
	SU  T = 8 C = 52 N = color I = 12;
	SU  T = 11 C = 52 N = color I = 5;
	SU  T = 12 C = 52 N = color I = 12;
	SU  T = 17 C = 52 N = color I = 12;
	SU  T = 18 C = 52 N = color I = 12;
	SU  T = 19 C = 52 N = color I = 12;
	SU  T = 20 C = 52 N = color I = 12;
	SU  T = 21 C = 52 N = color I = 12;

	SU  T = 8 C = 53 N = color I = 12;
	SU  T = 11 C = 53 N = color I = 12;
	SU  T = 12 C = 53 N = color I = 12;
	SU  T = 17 C = 53 N = color I = 12;
	SU  T = 18 C = 53 N = color I = 12;
	SU  T = 19 C = 53 N = color I = 12;
	SU  T = 20 C = 53 N = color I = 12;
	SU  T = 21 C = 53 N = color I = 12;

	SU  T = 8 C = 54 N = color I = 12;
	SU  T = 11 C = 54 N = color I = 12;
	SU  T = 12 C = 54 N = color I = 12;
	SU  T = 17 C = 54 N = color I = 12;
	SU  T = 18 C = 54 N = color I = 12;
	SU  T = 19 C = 54 N = color I = 12;
	SU  T = 20 C = 54 N = color I = 12;
	SU  T = 21 C = 54 N = color I = 12;

	SU  T = 8 C = 55 N = color I = 12;
	SU  T = 11 C = 55 N = color I = 12;
	SU  T = 12 C = 55 N = color I = 12;
	SU  T = 17 C = 55 N = color I = 12;
	SU  T = 18 C = 55 N = color I = 12;
	SU  T = 19 C = 55 N = color I = 12;
	SU  T = 20 C = 55 N = color I = 12;
	SU  T = 21 C = 55 N = color I = 12;

	SU  T = 8 C = 56 N = color I = 12;
	SU  T = 11 C = 56 N = color I = 12;
	SU  T = 12 C = 56 N = color I = 12;
	SU  T = 17 C = 56 N = color I = 12;
	SU  T = 18 C = 56 N = color I = 12;
	SU  T = 19 C = 56 N = color I = 12;
	SU  T = 20 C = 56 N = color I = 12;
	SU  T = 21 C = 56 N = color I = 12;

	SU  T = 8 C = 57 N = color I = 12;
	SU  T = 11 C = 57 N = color I = 12;
	SU  T = 12 C = 57 N = color I = 12;
	SU  T = 17 C = 57 N = color I = 12;
	SU  T = 18 C = 57 N = color I = 12;
	SU  T = 19 C = 57 N = color I = 12;
	SU  T = 20 C = 57 N = color I = 12;
	SU  T = 21 C = 57 N = color I = 12;

	SU  T = 8 C = 58 N = color I = 12;
	SU  T = 11 C = 58 N = color I = 12;
	SU  T = 12 C = 58 N = color I = 12;
	SU  T = 17 C = 58 N = color I = 12;
	SU  T = 18 C = 58 N = color I = 12;
	SU  T = 19 C = 58 N = color I = 12;
	SU  T = 20 C = 58 N = color I = 12;
	SU  T = 21 C = 58 N = color I = 12;

	SU  T = 8 C = 59 N = color I = 12;
	SU  T = 11 C = 59 N = color I = 12;
	SU  T = 12 C = 59 N = color I = 12;
	SU  T = 17 C = 59 N = color I = 12;
	SU  T = 18 C = 59 N = color I = 12;
	SU  T = 19 C = 59 N = color I = 12;
	SU  T = 20 C = 59 N = color I = 12;
	SU  T = 21 C = 59 N = color I = 12;

	SU  T = 8 C = 60 N = color I = 12;
	SU  T = 11 C = 60 N = color I = 12;
	SU  T = 12 C = 60 N = color I = 12;
	SU  T = 17 C = 60 N = color I = 12;
	SU  T = 18 C = 60 N = color I = 12;
	SU  T = 19 C = 60 N = color I = 12;
	SU  T = 20 C = 60 N = color I = 12;
	SU  T = 21 C = 60 N = color I = 12;

	SU  T = 8 C = 61 N = color I = 12;
	SU  T = 11 C = 61 N = color I = 12;
	SU  T = 12 C = 61 N = color I = 12;
	SU  T = 17 C = 61 N = color I = 12;
	SU  T = 18 C = 61 N = color I = 12;
	SU  T = 19 C = 61 N = color I = 12;
	SU  T = 20 C = 61 N = color I = 12;
	SU  T = 21 C = 61 N = color I = 12;

	SU  T = 8 C = 62 N = color I = 12;
	SU  T = 11 C = 62 N = color I = 12;
	SU  T = 12 C = 62 N = color I = 12;
	SU  T = 17 C = 62 N = color I = 12;
	SU  T = 18 C = 62 N = color I = 12;
	SU  T = 19 C = 62 N = color I = 12;
	SU  T = 20 C = 62 N = color I = 12;
	SU  T = 21 C = 62 N = color I = 12;

	SU  T = 8 C = 63 N = color I = 12;
	SU  T = 11 C = 63 N = color I = 12;
	SU  T = 12 C = 63 N = color I = 12;
	SU  T = 17 C = 63 N = color I = 12;
	SU  T = 18 C = 63 N = color I = 12;
	SU  T = 19 C = 63 N = color I = 12;
	SU  T = 20 C = 63 N = color I = 12;
	SU  T = 21 C = 63 N = color I = 12;

	SU  T = 8 C = 64 N = color I = 12;
	SU  T = 11 C = 64 N = color I = 12;
	SU  T = 12 C = 64 N = color I = 12;
	SU  T = 17 C = 64 N = color I = 12;
	SU  T = 18 C = 64 N = color I = 12;
	SU  T = 19 C = 64 N = color I = 12;
	SU  T = 20 C = 64 N = color I = 12;
	SU  T = 21 C = 64 N = color I = 12;

	SU  T = 8 C = 65 N = color I = 12;
	SU  T = 11 C = 65 N = color I = 12;
	SU  T = 12 C = 65 N = color I = 12;
	SU  T = 17 C = 65 N = color I = 12;
	SU  T = 18 C = 65 N = color I = 12;
	SU  T = 19 C = 65 N = color I = 12;
	SU  T = 20 C = 65 N = color I = 12;
	SU  T = 21 C = 65 N = color I = 12;

	SU  T = 8 C = 66 N = color I = 12;
	SU  T = 11 C = 66 N = color I = 12;
	SU  T = 12 C = 66 N = color I = 12;
	SU  T = 17 C = 66 N = color I = 12;
	SU  T = 18 C = 66 N = color I = 12;
	SU  T = 19 C = 66 N = color I = 12;
	SU  T = 20 C = 66 N = color I = 12;
	SU  T = 21 C = 66 N = color I = 12;

	SU  T = 8 C = 67 N = color I = 12;
	SU  T = 11 C = 67 N = color I = 12;
	SU  T = 12 C = 67 N = color I = 12;
	SU  T = 17 C = 67 N = color I = 12;
	SU  T = 18 C = 67 N = color I = 12;
	SU  T = 19 C = 67 N = color I = 12;
	SU  T = 20 C = 67 N = color I = 12;
	SU  T = 21 C = 67 N = color I = 12;

	SU  T = 8 C = 68 N = color I = 12;
	SU  T = 11 C = 68 N = color I = 12;
	SU  T = 12 C = 68 N = color I = 12;
	SU  T = 17 C = 68 N = color I = 12;
	SU  T = 18 C = 68 N = color I = 12;
	SU  T = 19 C = 68 N = color I = 12;
	SU  T = 20 C = 68 N = color I = 12;
	SU  T = 21 C = 68 N = color I = 12;

	SU  T = 8 C = 69 N = color I = 12;
	SU  T = 11 C = 69 N = color I = 12;
	SU  T = 12 C = 69 N = color I = 12;
	SU  T = 17 C = 69 N = color I = 12;
	SU  T = 18 C = 69 N = color I = 12;
	SU  T = 19 C = 69 N = color I = 12;
	SU  T = 20 C = 69 N = color I = 12;
	SU  T = 21 C = 69 N = color I = 12;

	SU  T = 4 C = 70 N = color I = 4;
	SU  T = 8 C = 70 N = color I = 12;
	SU  T = 11 C = 70 N = color I = 12;
	SU  T = 12 C = 70 N = color I = 12;
	SU  T = 17 C = 70 N = color I = 12;
	SU  T = 18 C = 70 N = color I = 12;
	SU  T = 19 C = 70 N = color I = 12;
	SU  T = 20 C = 70 N = color I = 12;
	SU  T = 21 C = 70 N = color I = 12;

	SU  T = 8 C = 71 N = color I = 12;
	SU  T = 11 C = 71 N = color I = 12;
	SU  T = 12 C = 71 N = color I = 12;
	SU  T = 17 C = 71 N = color I = 12;
	SU  T = 18 C = 71 N = color I = 12;
	SU  T = 19 C = 71 N = color I = 12;
	SU  T = 20 C = 71 N = color I = 12;
	SU  T = 21 C = 71 N = color I = 12;

	SU  T = 8 C = 72 N = color I = 12;
	SU  T = 11 C = 72 N = color I = 12;
	SU  T = 12 C = 72 N = color I = 12;
	SU  T = 17 C = 72 N = color I = 12;
	SU  T = 18 C = 72 N = color I = 12;
	SU  T = 19 C = 72 N = color I = 12;
	SU  T = 20 C = 72 N = color I = 12;
	SU  T = 21 C = 72 N = color I = 12;

	SU  T = 8 C = 73 N = color I = 12;
	SU  T = 11 C = 73 N = color I = 12;
	SU  T = 12 C = 73 N = color I = 12;
	SU  T = 17 C = 73 N = color I = 12;
	SU  T = 18 C = 73 N = color I = 12;
	SU  T = 19 C = 73 N = color I = 12;
	SU  T = 20 C = 73 N = color I = 12;
	SU  T = 21 C = 73 N = color I = 12;

	SU  T = 8 C = 74 N = color I = 12;
	SU  T = 11 C = 74 N = color I = 12;
	SU  T = 12 C = 74 N = color I = 12;
	SU  T = 17 C = 74 N = color I = 12;
	SU  T = 18 C = 74 N = color I = 12;
	SU  T = 19 C = 74 N = color I = 12;
	SU  T = 20 C = 74 N = color I = 12;
	SU  T = 21 C = 74 N = color I = 12;

	SU  T = 7 C = 75 N = color I = 4;
	SU  T = 8 C = 75 N = color I = 12;
	SU  T = 11 C = 75 N = color I = 12;
	SU  T = 12 C = 75 N = color I = 12;
	SU  T = 17 C = 75 N = color I = 12;
	SU  T = 18 C = 75 N = color I = 12;
	SU  T = 19 C = 75 N = color I = 12;
	SU  T = 20 C = 75 N = color I = 12;
	SU  T = 21 C = 75 N = color I = 12;

	SU  T = 8 C = 76 N = color I = 12;
	SU  T = 11 C = 76 N = color I = 12;
	SU  T = 12 C = 76 N = color I = 12;
	SU  T = 17 C = 76 N = color I = 12;
	SU  T = 18 C = 76 N = color I = 12;
	SU  T = 19 C = 76 N = color I = 12;
	SU  T = 20 C = 76 N = color I = 12;
	SU  T = 21 C = 76 N = color I = 12;

	SU  T = 8 C = 77 N = color I = 12;
	SU  T = 11 C = 77 N = color I = 12;
	SU  T = 12 C = 77 N = color I = 12;
	SU  T = 17 C = 77 N = color I = 12;
	SU  T = 18 C = 77 N = color I = 12;
	SU  T = 19 C = 77 N = color I = 12;
	SU  T = 20 C = 77 N = color I = 12;
	SU  T = 21 C = 77 N = color I = 12;

	SU  T = 8 C = 78 N = color I = 12;
	SU  T = 11 C = 78 N = color I = 12;
	SU  T = 12 C = 78 N = color I = 12;
	SU  T = 17 C = 78 N = color I = 12;
	SU  T = 18 C = 78 N = color I = 12;
	SU  T = 19 C = 78 N = color I = 12;
	SU  T = 20 C = 78 N = color I = 12;
	SU  T = 21 C = 78 N = color I = 12;

	SU  T = 8 C = 79 N = color I = 12;
	SU  T = 11 C = 79 N = color I = 12;
	SU  T = 12 C = 79 N = color I = 12;
	SU  T = 17 C = 79 N = color I = 12;
	SU  T = 18 C = 79 N = color I = 12;
	SU  T = 19 C = 79 N = color I = 12;
	SU  T = 20 C = 79 N = color I = 12;
	SU  T = 21 C = 79 N = color I = 12;

	SU  T = 8 C = 80 N = color I = 12;
	SU  T = 11 C = 80 N = color I = 12;
	SU  T = 12 C = 80 N = color I = 12;
	SU  T = 17 C = 80 N = color I = 12;
	SU  T = 18 C = 80 N = color I = 12;
	SU  T = 19 C = 80 N = color I = 12;
	SU  T = 20 C = 80 N = color I = 12;
	SU  T = 21 C = 80 N = color I = 12;

	SU  T = 6 C = 81 N = color I = 5;
	SU  T = 8 C = 81 N = color I = 12;
	SU  T = 11 C = 81 N = color I = 12;
	SU  T = 12 C = 81 N = color I = 12;
	SU  T = 17 C = 81 N = color I = 12;
	SU  T = 18 C = 81 N = color I = 12;
	SU  T = 19 C = 81 N = color I = 12;
	SU  T = 20 C = 81 N = color I = 12;
	SU  T = 21 C = 81 N = color I = 12;

	SU  T = 1 C = 82 N = color I = 17;
	SU  T = 2 C = 82 N = color I = 17;
	SU  T = 3 C = 82 N = color I = 17;
	SU  T = 4 C = 82 N = color I = 17;
	SU  T = 5 C = 82 N = color I = 17;
	SU  T = 6 C = 82 N = color I = 17;
	SU  T = 7 C = 82 N = color I = 17;
	SU  T = 8 C = 82 N = color I = 12;
	SU  T = 9 C = 82 N = color I = 17;
	SU  T = 10 C = 82 N = color I = 17;
	SU  T = 11 C = 82 N = color I = 12;
	SU  T = 12 C = 82 N = color I = 12;
	SU  T = 13 C = 82 N = color I = 17;
	SU  T = 14 C = 82 N = color I = 17;
	SU  T = 15 C = 82 N = color I = 17;
	SU  T = 16 C = 82 N = color I = 17;
	SU  T = 17 C = 82 N = color I = 12;
	SU  T = 18 C = 82 N = color I = 12;
	SU  T = 19 C = 82 N = color I = 12;
	SU  T = 20 C = 82 N = color I = 12;
	SU  T = 21 C = 82 N = color I = 12;
	SU  T = 22 C = 82 N = color I = 17;
	SU  T = 23 C = 82 N = color I = 17;
	SU  T = 24 C = 82 N = color I = 17;
	SU  T = 25 C = 82 N = color I = 17;
	SU  T = 26 C = 82 N = color I = 17;
	SU  T = 27 C = 82 N = color I = 17;
	SU  T = 28 C = 82 N = color I = 17;
	SU  T = 29 C = 82 N = color I = 17;
	SU  T = 30 C = 82 N = color I = 17;
	SU  T = 31 C = 82 N = color I = 17;
	SU  T = 32 C = 82 N = color I = 17;
	SU  T = 33 C = 82 N = color I = 17;
	SU  T = 34 C = 82 N = color I = 17;
	SU  T = 35 C = 82 N = color I = 17;
	SU  T = 36 C = 82 N = color I = 17;
	SU  T = 37 C = 82 N = color I = 17;
	SU  T = 38 C = 82 N = color I = 17;
	SU  T = 39 C = 82 N = color I = 17;
	SU  T = 40 C = 82 N = color I = 17;
	SU  T = 41 C = 82 N = color I = 17;
	SU  T = 42 C = 82 N = color I = 17;
	SU  T = 43 C = 82 N = color I = 17;

	SU  C = 83 N = color I = 4;
	SU  T = 1 C = 83 N = color I = 4;
	SU  T = 2 C = 83 N = color I = 4;
	SU  T = 3 C = 83 N = color I = 4;
	SU  T = 4 C = 83 N = color I = 4;
	SU  T = 5 C = 83 N = color I = 4;
	SU  T = 6 C = 83 N = color I = 4;
	SU  T = 7 C = 83 N = color I = 4;
	SU  T = 8 C = 83 N = color I = 12;
	SU  T = 9 C = 83 N = color I = 4;
	SU  T = 10 C = 83 N = color I = 4;
	SU  T = 11 C = 83 N = color I = 12;
	SU  T = 12 C = 83 N = color I = 12;
	SU  T = 13 C = 83 N = color I = 4;
	SU  T = 14 C = 83 N = color I = 4;
	SU  T = 15 C = 83 N = color I = 4;
	SU  T = 16 C = 83 N = color I = 4;
	SU  T = 17 C = 83 N = color I = 12;
	SU  T = 18 C = 83 N = color I = 12;
	SU  T = 19 C = 83 N = color I = 12;
	SU  T = 20 C = 83 N = color I = 12;
	SU  T = 21 C = 83 N = color I = 12;
	SU  T = 22 C = 83 N = color I = 4;
	SU  T = 23 C = 83 N = color I = 4;
	SU  T = 24 C = 83 N = color I = 4;
	SU  T = 25 C = 83 N = color I = 4;
	SU  T = 26 C = 83 N = color I = 4;
	SU  T = 27 C = 83 N = color I = 4;
	SU  T = 28 C = 83 N = color I = 4;
	SU  T = 29 C = 83 N = color I = 4;
	SU  T = 30 C = 83 N = color I = 4;
	SU  T = 31 C = 83 N = color I = 4;
	SU  T = 32 C = 83 N = color I = 4;
	SU  T = 33 C = 83 N = color I = 4;
	SU  T = 34 C = 83 N = color I = 4;
	SU  T = 35 C = 83 N = color I = 4;
	SU  T = 36 C = 83 N = color I = 4;
	SU  T = 37 C = 83 N = color I = 4;
	SU  T = 38 C = 83 N = color I = 4;
	SU  T = 39 C = 83 N = color I = 4;
	SU  T = 40 C = 83 N = color I = 4;
	SU  T = 41 C = 83 N = color I = 4;
	SU  T = 42 C = 83 N = color I = 4;
	SU  T = 43 C = 83 N = color I = 4;

	SU  T = 8 C = 84 N = color I = 12;
	SU  T = 11 C = 84 N = color I = 12;
	SU  T = 12 C = 84 N = color I = 12;
	SU  T = 17 C = 84 N = color I = 12;
	SU  T = 18 C = 84 N = color I = 12;
	SU  T = 19 C = 84 N = color I = 12;
	SU  T = 20 C = 84 N = color I = 12;
	SU  T = 21 C = 84 N = color I = 12;

	SU  T = 8 C = 85 N = color I = 12;
	SU  T = 11 C = 85 N = color I = 12;
	SU  T = 12 C = 85 N = color I = 12;
	SU  T = 16 C = 85 N = color I = 4;
	SU  T = 17 C = 85 N = color I = 12;
	SU  T = 18 C = 85 N = color I = 12;
	SU  T = 19 C = 85 N = color I = 12;
	SU  T = 20 C = 85 N = color I = 12;
	SU  T = 21 C = 85 N = color I = 12;

	SU  T = 8 C = 86 N = color I = 12;
	SU  T = 11 C = 86 N = color I = 12;
	SU  T = 12 C = 86 N = color I = 12;
	SU  T = 17 C = 86 N = color I = 12;
	SU  T = 18 C = 86 N = color I = 12;
	SU  T = 19 C = 86 N = color I = 12;
	SU  T = 20 C = 86 N = color I = 12;
	SU  T = 21 C = 86 N = color I = 12;

	SU  T = 8 C = 87 N = color I = 12;
	SU  T = 11 C = 87 N = color I = 12;
	SU  T = 12 C = 87 N = color I = 12;
	SU  T = 17 C = 87 N = color I = 12;
	SU  T = 18 C = 87 N = color I = 12;
	SU  T = 19 C = 87 N = color I = 12;
	SU  T = 20 C = 87 N = color I = 12;
	SU  T = 21 C = 87 N = color I = 12;

	SU  T = 8 C = 88 N = color I = 12;
	SU  T = 11 C = 88 N = color I = 12;
	SU  T = 12 C = 88 N = color I = 12;
	SU  T = 17 C = 88 N = color I = 12;
	SU  T = 18 C = 88 N = color I = 12;
	SU  T = 19 C = 88 N = color I = 12;
	SU  T = 20 C = 88 N = color I = 12;
	SU  T = 21 C = 88 N = color I = 12;

	SU  T = 8 C = 89 N = color I = 12;
	SU  T = 11 C = 89 N = color I = 12;
	SU  T = 12 C = 89 N = color I = 12;
	SU  T = 17 C = 89 N = color I = 12;
	SU  T = 18 C = 89 N = color I = 12;
	SU  T = 19 C = 89 N = color I = 12;
	SU  T = 20 C = 89 N = color I = 12;
	SU  T = 21 C = 89 N = color I = 12;

	SU  T = 8 C = 90 N = color I = 12;
	SU  T = 11 C = 90 N = color I = 12;
	SU  T = 12 C = 90 N = color I = 12;
	SU  T = 17 C = 90 N = color I = 12;
	SU  T = 18 C = 90 N = color I = 12;
	SU  T = 19 C = 90 N = color I = 12;
	SU  T = 20 C = 90 N = color I = 12;
	SU  T = 21 C = 90 N = color I = 12;

	SU  T = 8 C = 91 N = color I = 12;
	SU  T = 11 C = 91 N = color I = 12;
	SU  T = 12 C = 91 N = color I = 12;
	SU  T = 16 C = 91 N = color I = 5;
	SU  T = 17 C = 91 N = color I = 12;
	SU  T = 18 C = 91 N = color I = 12;
	SU  T = 19 C = 91 N = color I = 12;
	SU  T = 20 C = 91 N = color I = 12;
	SU  T = 21 C = 91 N = color I = 12;

	SU  T = 8 C = 92 N = color I = 12;
	SU  T = 11 C = 92 N = color I = 12;
	SU  T = 12 C = 92 N = color I = 12;
	SU  T = 17 C = 92 N = color I = 12;
	SU  T = 18 C = 92 N = color I = 12;
	SU  T = 19 C = 92 N = color I = 12;
	SU  T = 20 C = 92 N = color I = 12;
	SU  T = 21 C = 92 N = color I = 12;

	SU  T = 8 C = 93 N = color I = 12;
	SU  T = 11 C = 93 N = color I = 12;
	SU  T = 12 C = 93 N = color I = 12;
	SU  T = 16 C = 93 N = color I = 5;
	SU  T = 17 C = 93 N = color I = 12;
	SU  T = 18 C = 93 N = color I = 12;
	SU  T = 19 C = 93 N = color I = 12;
	SU  T = 20 C = 93 N = color I = 12;
	SU  T = 21 C = 93 N = color I = 12;

	SU  T = 8 C = 94 N = color I = 12;
	SU  T = 11 C = 94 N = color I = 12;
	SU  T = 12 C = 94 N = color I = 12;
	SU  T = 17 C = 94 N = color I = 12;
	SU  T = 18 C = 94 N = color I = 12;
	SU  T = 19 C = 94 N = color I = 12;
	SU  T = 20 C = 94 N = color I = 12;
	SU  T = 21 C = 94 N = color I = 12;

	SU  T = 8 C = 95 N = color I = 12;
	SU  T = 11 C = 95 N = color I = 12;
	SU  T = 12 C = 95 N = color I = 12;
	SU  T = 17 C = 95 N = color I = 12;
	SU  T = 18 C = 95 N = color I = 12;
	SU  T = 19 C = 95 N = color I = 12;
	SU  T = 20 C = 95 N = color I = 12;
	SU  T = 21 C = 95 N = color I = 12;

	SU  T = 8 C = 96 N = color I = 12;
	SU  T = 11 C = 96 N = color I = 12;
	SU  T = 12 C = 96 N = color I = 12;
	SU  T = 17 C = 96 N = color I = 12;
	SU  T = 18 C = 96 N = color I = 12;
	SU  T = 19 C = 96 N = color I = 12;
	SU  T = 20 C = 96 N = color I = 12;
	SU  T = 21 C = 96 N = color I = 12;

	SU  T = 8 C = 97 N = color I = 12;
	SU  T = 11 C = 97 N = color I = 12;
	SU  T = 12 C = 97 N = color I = 12;
	SU  T = 17 C = 97 N = color I = 12;
	SU  T = 18 C = 97 N = color I = 12;
	SU  T = 19 C = 97 N = color I = 12;
	SU  T = 20 C = 97 N = color I = 12;
	SU  T = 21 C = 97 N = color I = 12;

	SU  T = 8 C = 98 N = color I = 12;
	SU  T = 11 C = 98 N = color I = 12;
	SU  T = 12 C = 98 N = color I = 12;
	SU  T = 17 C = 98 N = color I = 12;
	SU  T = 18 C = 98 N = color I = 12;
	SU  T = 19 C = 98 N = color I = 12;
	SU  T = 20 C = 98 N = color I = 12;
	SU  T = 21 C = 98 N = color I = 12;

	SU  T = 8 C = 99 N = color I = 12;
	SU  T = 11 C = 99 N = color I = 12;
	SU  T = 12 C = 99 N = color I = 12;
	SU  T = 17 C = 99 N = color I = 12;
	SU  T = 18 C = 99 N = color I = 12;
	SU  T = 19 C = 99 N = color I = 12;
	SU  T = 20 C = 99 N = color I = 12;
	SU  T = 21 C = 99 N = color I = 12;

	SU  T = 8 C = 100 N = color I = 12;
	SU  T = 11 C = 100 N = color I = 12;
	SU  T = 12 C = 100 N = color I = 12;
	SU  T = 17 C = 100 N = color I = 12;
	SU  T = 18 C = 100 N = color I = 12;
	SU  T = 19 C = 100 N = color I = 12;
	SU  T = 20 C = 100 N = color I = 12;
	SU  T = 21 C = 100 N = color I = 12;

	SU  T = 8 C = 101 N = color I = 12;
	SU  T = 11 C = 101 N = color I = 12;
	SU  T = 12 C = 101 N = color I = 12;
	SU  T = 17 C = 101 N = color I = 12;
	SU  T = 18 C = 101 N = color I = 12;
	SU  T = 19 C = 101 N = color I = 12;
	SU  T = 20 C = 101 N = color I = 12;
	SU  T = 21 C = 101 N = color I = 12;

	SU  T = 8 C = 102 N = color I = 12;
	SU  T = 11 C = 102 N = color I = 12;
	SU  T = 12 C = 102 N = color I = 12;
	SU  T = 17 C = 102 N = color I = 12;
	SU  T = 18 C = 102 N = color I = 12;
	SU  T = 19 C = 102 N = color I = 12;
	SU  T = 20 C = 102 N = color I = 12;
	SU  T = 21 C = 102 N = color I = 12;

	SU  T = 8 C = 103 N = color I = 12;
	SU  T = 11 C = 103 N = color I = 12;
	SU  T = 12 C = 103 N = color I = 12;
	SU  T = 17 C = 103 N = color I = 12;
	SU  T = 18 C = 103 N = color I = 12;
	SU  T = 19 C = 103 N = color I = 12;
	SU  T = 20 C = 103 N = color I = 12;
	SU  T = 21 C = 103 N = color I = 12;

	SU  T = 8 C = 104 N = color I = 12;
	SU  T = 11 C = 104 N = color I = 12;
	SU  T = 12 C = 104 N = color I = 12;
	SU  T = 17 C = 104 N = color I = 12;
	SU  T = 18 C = 104 N = color I = 12;
	SU  T = 19 C = 104 N = color I = 12;
	SU  T = 20 C = 104 N = color I = 12;
	SU  T = 21 C = 104 N = color I = 12;

	SU  T = 8 C = 105 N = color I = 12;
	SU  T = 11 C = 105 N = color I = 12;
	SU  T = 12 C = 105 N = color I = 12;
	SU  T = 17 C = 105 N = color I = 12;
	SU  T = 18 C = 105 N = color I = 12;
	SU  T = 19 C = 105 N = color I = 12;
	SU  T = 20 C = 105 N = color I = 12;
	SU  T = 21 C = 105 N = color I = 12;

	SU  T = 8 C = 106 N = color I = 12;
	SU  T = 11 C = 106 N = color I = 12;
	SU  T = 12 C = 106 N = color I = 12;
	SU  T = 17 C = 106 N = color I = 12;
	SU  T = 18 C = 106 N = color I = 12;
	SU  T = 19 C = 106 N = color I = 12;
	SU  T = 20 C = 106 N = color I = 12;
	SU  T = 21 C = 106 N = color I = 12;

	SU  T = 8 C = 107 N = color I = 12;
	SU  T = 11 C = 107 N = color I = 12;
	SU  T = 12 C = 107 N = color I = 12;
	SU  T = 17 C = 107 N = color I = 12;
	SU  T = 18 C = 107 N = color I = 12;
	SU  T = 19 C = 107 N = color I = 12;
	SU  T = 20 C = 107 N = color I = 12;
	SU  T = 21 C = 107 N = color I = 12;

	SU  T = 8 C = 108 N = color I = 12;
	SU  T = 11 C = 108 N = color I = 12;
	SU  T = 12 C = 108 N = color I = 12;
	SU  T = 17 C = 108 N = color I = 12;
	SU  T = 18 C = 108 N = color I = 12;
	SU  T = 19 C = 108 N = color I = 12;
	SU  T = 20 C = 108 N = color I = 12;
	SU  T = 21 C = 108 N = color I = 12;

	SU  T = 8 C = 109 N = color I = 12;
	SU  T = 11 C = 109 N = color I = 12;
	SU  T = 12 C = 109 N = color I = 12;
	SU  T = 17 C = 109 N = color I = 12;
	SU  T = 18 C = 109 N = color I = 12;
	SU  T = 19 C = 109 N = color I = 12;
	SU  T = 20 C = 109 N = color I = 12;
	SU  T = 21 C = 109 N = color I = 12;

	SU  T = 8 C = 110 N = color I = 12;
	SU  T = 11 C = 110 N = color I = 12;
	SU  T = 12 C = 110 N = color I = 12;
	SU  T = 17 C = 110 N = color I = 12;
	SU  T = 18 C = 110 N = color I = 12;
	SU  T = 19 C = 110 N = color I = 12;
	SU  T = 20 C = 110 N = color I = 12;
	SU  T = 21 C = 110 N = color I = 12;

	SU  T = 8 C = 111 N = color I = 12;
	SU  T = 11 C = 111 N = color I = 12;
	SU  T = 12 C = 111 N = color I = 12;
	SU  T = 17 C = 111 N = color I = 12;
	SU  T = 18 C = 111 N = color I = 12;
	SU  T = 19 C = 111 N = color I = 12;
	SU  T = 20 C = 111 N = color I = 12;
	SU  T = 21 C = 111 N = color I = 12;

	SU  T = 8 C = 112 N = color I = 12;
	SU  T = 11 C = 112 N = color I = 12;
	SU  T = 12 C = 112 N = color I = 12;
	SU  T = 17 C = 112 N = color I = 12;
	SU  T = 18 C = 112 N = color I = 12;
	SU  T = 19 C = 112 N = color I = 12;
	SU  T = 20 C = 112 N = color I = 12;
	SU  T = 21 C = 112 N = color I = 12;

	SU  T = 8 C = 113 N = color I = 12;
	SU  T = 11 C = 113 N = color I = 12;
	SU  T = 12 C = 113 N = color I = 12;
	SU  T = 17 C = 113 N = color I = 12;
	SU  T = 18 C = 113 N = color I = 12;
	SU  T = 19 C = 113 N = color I = 12;
	SU  T = 20 C = 113 N = color I = 12;
	SU  T = 21 C = 113 N = color I = 12;

	SU  T = 8 C = 114 N = color I = 12;
	SU  T = 11 C = 114 N = color I = 12;
	SU  T = 12 C = 114 N = color I = 12;
	SU  T = 17 C = 114 N = color I = 12;
	SU  T = 18 C = 114 N = color I = 12;
	SU  T = 19 C = 114 N = color I = 12;
	SU  T = 20 C = 114 N = color I = 12;
	SU  T = 21 C = 114 N = color I = 12;

	SU  T = 8 C = 115 N = color I = 12;
	SU  T = 11 C = 115 N = color I = 12;
	SU  T = 12 C = 115 N = color I = 12;
	SU  T = 17 C = 115 N = color I = 12;
	SU  T = 18 C = 115 N = color I = 12;
	SU  T = 19 C = 115 N = color I = 12;
	SU  T = 20 C = 115 N = color I = 12;
	SU  T = 21 C = 115 N = color I = 12;

	SU  T = 8 C = 116 N = color I = 12;
	SU  T = 11 C = 116 N = color I = 12;
	SU  T = 12 C = 116 N = color I = 12;
	SU  T = 17 C = 116 N = color I = 12;
	SU  T = 18 C = 116 N = color I = 12;
	SU  T = 19 C = 116 N = color I = 12;
	SU  T = 20 C = 116 N = color I = 12;
	SU  T = 21 C = 116 N = color I = 12;

	SU  T = 8 C = 117 N = color I = 12;
	SU  T = 11 C = 117 N = color I = 12;
	SU  T = 12 C = 117 N = color I = 12;
	SU  T = 17 C = 117 N = color I = 12;
	SU  T = 18 C = 117 N = color I = 12;
	SU  T = 19 C = 117 N = color I = 12;
	SU  T = 20 C = 117 N = color I = 12;
	SU  T = 21 C = 117 N = color I = 12;

	SU  T = 8 C = 118 N = color I = 12;
	SU  T = 11 C = 118 N = color I = 12;
	SU  T = 12 C = 118 N = color I = 12;
	SU  T = 17 C = 118 N = color I = 12;
	SU  T = 18 C = 118 N = color I = 12;
	SU  T = 19 C = 118 N = color I = 12;
	SU  T = 20 C = 118 N = color I = 12;
	SU  T = 21 C = 118 N = color I = 12;

	SU  T = 8 C = 119 N = color I = 12;
	SU  T = 11 C = 119 N = color I = 12;
	SU  T = 12 C = 119 N = color I = 12;
	SU  T = 17 C = 119 N = color I = 12;
	SU  T = 18 C = 119 N = color I = 12;
	SU  T = 19 C = 119 N = color I = 12;
	SU  T = 20 C = 119 N = color I = 12;
	SU  T = 21 C = 119 N = color I = 12;

	SU  T = 8 C = 120 N = color I = 12;
	SU  T = 11 C = 120 N = color I = 12;
	SU  T = 12 C = 120 N = color I = 12;
	SU  T = 17 C = 120 N = color I = 12;
	SU  T = 18 C = 120 N = color I = 12;
	SU  T = 19 C = 120 N = color I = 12;
	SU  T = 20 C = 120 N = color I = 12;
	SU  T = 21 C = 120 N = color I = 12;

	SU  T = 8 C = 121 N = color I = 12;
	SU  T = 11 C = 121 N = color I = 12;
	SU  T = 12 C = 121 N = color I = 12;
	SU  T = 17 C = 121 N = color I = 12;
	SU  T = 18 C = 121 N = color I = 12;
	SU  T = 19 C = 121 N = color I = 12;
	SU  T = 20 C = 121 N = color I = 12;
	SU  T = 21 C = 121 N = color I = 12;

	SU  T = 8 C = 122 N = color I = 12;
	SU  T = 11 C = 122 N = color I = 12;
	SU  T = 12 C = 122 N = color I = 12;
	SU  T = 17 C = 122 N = color I = 12;
	SU  T = 18 C = 122 N = color I = 12;
	SU  T = 19 C = 122 N = color I = 12;
	SU  T = 20 C = 122 N = color I = 12;
	SU  T = 21 C = 122 N = color I = 12;

	SU  T = 8 C = 123 N = color I = 12;
	SU  T = 11 C = 123 N = color I = 12;
	SU  T = 12 C = 123 N = color I = 12;
	SU  T = 17 C = 123 N = color I = 12;
	SU  T = 18 C = 123 N = color I = 12;
	SU  T = 19 C = 123 N = color I = 12;
	SU  T = 20 C = 123 N = color I = 12;
	SU  T = 21 C = 123 N = color I = 12;

	SU  T = 8 C = 124 N = color I = 12;
	SU  T = 11 C = 124 N = color I = 12;
	SU  T = 12 C = 124 N = color I = 12;
	SU  T = 17 C = 124 N = color I = 12;
	SU  T = 18 C = 124 N = color I = 12;
	SU  T = 19 C = 124 N = color I = 12;
	SU  T = 20 C = 124 N = color I = 12;
	SU  T = 21 C = 124 N = color I = 12;

	SU  T = 8 C = 125 N = color I = 12;
	SU  T = 11 C = 125 N = color I = 12;
	SU  T = 12 C = 125 N = color I = 12;
	SU  T = 17 C = 125 N = color I = 12;
	SU  T = 18 C = 125 N = color I = 12;
	SU  T = 19 C = 125 N = color I = 12;
	SU  T = 20 C = 125 N = color I = 12;
	SU  T = 21 C = 125 N = color I = 12;

	SU  T = 8 C = 126 N = color I = 12;
	SU  T = 11 C = 126 N = color I = 12;
	SU  T = 12 C = 126 N = color I = 12;
	SU  T = 17 C = 126 N = color I = 12;
	SU  T = 18 C = 126 N = color I = 12;
	SU  T = 19 C = 126 N = color I = 12;
	SU  T = 20 C = 126 N = color I = 12;
	SU  T = 21 C = 126 N = color I = 12;

	SU  T = 8 C = 127 N = color I = 12;
	SU  T = 11 C = 127 N = color I = 12;
	SU  T = 12 C = 127 N = color I = 12;
	SU  T = 17 C = 127 N = color I = 12;
	SU  T = 18 C = 127 N = color I = 12;
	SU  T = 19 C = 127 N = color I = 12;
	SU  T = 20 C = 127 N = color I = 12;
	SU  T = 21 C = 127 N = color I = 12;

	SU  T = 8 C = 128 N = color I = 12;
	SU  T = 11 C = 128 N = color I = 12;
	SU  T = 12 C = 128 N = color I = 12;
	SU  T = 17 C = 128 N = color I = 12;
	SU  T = 18 C = 128 N = color I = 12;
	SU  T = 19 C = 128 N = color I = 12;
	SU  T = 20 C = 128 N = color I = 12;
	SU  T = 21 C = 128 N = color I = 12;

	SU  T = 8 C = 129 N = color I = 12;
	SU  T = 11 C = 129 N = color I = 12;
	SU  T = 12 C = 129 N = color I = 12;
	SU  T = 17 C = 129 N = color I = 12;
	SU  T = 18 C = 129 N = color I = 12;
	SU  T = 19 C = 129 N = color I = 12;
	SU  T = 20 C = 129 N = color I = 12;
	SU  T = 21 C = 129 N = color I = 12;

	SU  T = 8 C = 130 N = color I = 12;
	SU  T = 11 C = 130 N = color I = 12;
	SU  T = 12 C = 130 N = color I = 12;
	SU  T = 17 C = 130 N = color I = 12;
	SU  T = 18 C = 130 N = color I = 12;
	SU  T = 19 C = 130 N = color I = 12;
	SU  T = 20 C = 130 N = color I = 12;
	SU  T = 21 C = 130 N = color I = 12;

	SU  T = 8 C = 131 N = color I = 12;
	SU  T = 10 C = 131 N = color I = 5;
	SU  T = 11 C = 131 N = color I = 12;
	SU  T = 12 C = 131 N = color I = 12;
	SU  T = 17 C = 131 N = color I = 12;
	SU  T = 18 C = 131 N = color I = 12;
	SU  T = 19 C = 131 N = color I = 12;
	SU  T = 20 C = 131 N = color I = 12;
	SU  T = 21 C = 131 N = color I = 12;

	SU  T = 8 C = 132 N = color I = 12;
	SU  T = 11 C = 132 N = color I = 12;
	SU  T = 12 C = 132 N = color I = 12;
	SU  T = 17 C = 132 N = color I = 12;
	SU  T = 18 C = 132 N = color I = 12;
	SU  T = 19 C = 132 N = color I = 12;
	SU  T = 20 C = 132 N = color I = 12;
	SU  T = 21 C = 132 N = color I = 12;

	SU  T = 8 C = 133 N = color I = 12;
	SU  T = 11 C = 133 N = color I = 12;
	SU  T = 12 C = 133 N = color I = 12;
	SU  T = 17 C = 133 N = color I = 12;
	SU  T = 18 C = 133 N = color I = 12;
	SU  T = 19 C = 133 N = color I = 12;
	SU  T = 20 C = 133 N = color I = 12;
	SU  T = 21 C = 133 N = color I = 12;

	SU  T = 8 C = 134 N = color I = 12;
	SU  T = 11 C = 134 N = color I = 12;
	SU  T = 12 C = 134 N = color I = 12;
	SU  T = 17 C = 134 N = color I = 12;
	SU  T = 18 C = 134 N = color I = 12;
	SU  T = 19 C = 134 N = color I = 12;
	SU  T = 20 C = 134 N = color I = 12;
	SU  T = 21 C = 134 N = color I = 12;

	SU  T = 8 C = 135 N = color I = 12;
	SU  T = 11 C = 135 N = color I = 12;
	SU  T = 12 C = 135 N = color I = 12;
	SU  T = 17 C = 135 N = color I = 12;
	SU  T = 18 C = 135 N = color I = 12;
	SU  T = 19 C = 135 N = color I = 12;
	SU  T = 20 C = 135 N = color I = 12;
	SU  T = 21 C = 135 N = color I = 12;

	SU  T = 8 C = 136 N = color I = 12;
	SU  T = 11 C = 136 N = color I = 12;
	SU  T = 12 C = 136 N = color I = 12;
	SU  T = 17 C = 136 N = color I = 12;
	SU  T = 18 C = 136 N = color I = 12;
	SU  T = 19 C = 136 N = color I = 12;
	SU  T = 20 C = 136 N = color I = 12;
	SU  T = 21 C = 136 N = color I = 12;

	SU  T = 8 C = 137 N = color I = 12;
	SU  T = 11 C = 137 N = color I = 12;
	SU  T = 12 C = 137 N = color I = 12;
	SU  T = 17 C = 137 N = color I = 12;
	SU  T = 18 C = 137 N = color I = 12;
	SU  T = 19 C = 137 N = color I = 12;
	SU  T = 20 C = 137 N = color I = 12;
	SU  T = 21 C = 137 N = color I = 12;

	SU  T = 8 C = 138 N = color I = 12;
	SU  T = 11 C = 138 N = color I = 12;
	SU  T = 12 C = 138 N = color I = 12;
	SU  T = 17 C = 138 N = color I = 12;
	SU  T = 18 C = 138 N = color I = 12;
	SU  T = 19 C = 138 N = color I = 12;
	SU  T = 20 C = 138 N = color I = 12;
	SU  T = 21 C = 138 N = color I = 12;

	SU  T = 8 C = 139 N = color I = 12;
	SU  T = 11 C = 139 N = color I = 12;
	SU  T = 12 C = 139 N = color I = 12;
	SU  T = 17 C = 139 N = color I = 12;
	SU  T = 18 C = 139 N = color I = 12;
	SU  T = 19 C = 139 N = color I = 12;
	SU  T = 20 C = 139 N = color I = 12;
	SU  T = 21 C = 139 N = color I = 12;

	SU  T = 8 C = 140 N = color I = 12;
	SU  T = 11 C = 140 N = color I = 12;
	SU  T = 12 C = 140 N = color I = 12;
	SU  T = 17 C = 140 N = color I = 12;
	SU  T = 18 C = 140 N = color I = 12;
	SU  T = 19 C = 140 N = color I = 12;
	SU  T = 20 C = 140 N = color I = 12;
	SU  T = 21 C = 140 N = color I = 12;

	SU  T = 8 C = 141 N = color I = 12;
	SU  T = 11 C = 141 N = color I = 12;
	SU  T = 12 C = 141 N = color I = 12;
	SU  T = 17 C = 141 N = color I = 12;
	SU  T = 18 C = 141 N = color I = 12;
	SU  T = 19 C = 141 N = color I = 12;
	SU  T = 20 C = 141 N = color I = 12;
	SU  T = 21 C = 141 N = color I = 12;

	SU  T = 8 C = 142 N = color I = 12;
	SU  T = 11 C = 142 N = color I = 12;
	SU  T = 12 C = 142 N = color I = 5;
	SU  T = 17 C = 142 N = color I = 12;
	SU  T = 18 C = 142 N = color I = 12;
	SU  T = 19 C = 142 N = color I = 12;
	SU  T = 20 C = 142 N = color I = 12;
	SU  T = 21 C = 142 N = color I = 12;

	SU  T = 8 C = 143 N = color I = 12;
	SU  T = 11 C = 143 N = color I = 12;
	SU  T = 12 C = 143 N = color I = 12;
	SU  T = 16 C = 143 N = color I = 5;
	SU  T = 17 C = 143 N = color I = 12;
	SU  T = 18 C = 143 N = color I = 12;
	SU  T = 19 C = 143 N = color I = 12;
	SU  T = 20 C = 143 N = color I = 12;
	SU  T = 21 C = 143 N = color I = 12;

	SU  T = 8 C = 144 N = color I = 12;
	SU  T = 11 C = 144 N = color I = 12;
	SU  T = 12 C = 144 N = color I = 12;
	SU  T = 17 C = 144 N = color I = 12;
	SU  T = 18 C = 144 N = color I = 12;
	SU  T = 19 C = 144 N = color I = 12;
	SU  T = 20 C = 144 N = color I = 12;
	SU  T = 21 C = 144 N = color I = 12;

	SU  T = 8 C = 145 N = color I = 12;
	SU  T = 11 C = 145 N = color I = 12;
	SU  T = 12 C = 145 N = color I = 12;
	SU  T = 17 C = 145 N = color I = 12;
	SU  T = 18 C = 145 N = color I = 12;
	SU  T = 19 C = 145 N = color I = 12;
	SU  T = 20 C = 145 N = color I = 12;
	SU  T = 21 C = 145 N = color I = 12;

	SU  T = 8 C = 146 N = color I = 12;
	SU  T = 11 C = 146 N = color I = 12;
	SU  T = 12 C = 146 N = color I = 12;
	SU  T = 17 C = 146 N = color I = 12;
	SU  T = 18 C = 146 N = color I = 12;
	SU  T = 19 C = 146 N = color I = 12;
	SU  T = 20 C = 146 N = color I = 12;
	SU  T = 21 C = 146 N = color I = 12;

	SU  T = 8 C = 147 N = color I = 12;
	SU  T = 11 C = 147 N = color I = 12;
	SU  T = 12 C = 147 N = color I = 12;
	SU  T = 17 C = 147 N = color I = 12;
	SU  T = 18 C = 147 N = color I = 12;
	SU  T = 19 C = 147 N = color I = 12;
	SU  T = 20 C = 147 N = color I = 12;
	SU  T = 21 C = 147 N = color I = 12;

	SU  C = 148 N = color I = 17;
	SU  T = 1 C = 148 N = color I = 17;
	SU  T = 2 C = 148 N = color I = 17;
	SU  T = 3 C = 148 N = color I = 17;
	SU  T = 4 C = 148 N = color I = 17;
	SU  T = 5 C = 148 N = color I = 17;
	SU  T = 6 C = 148 N = color I = 17;
	SU  T = 7 C = 148 N = color I = 17;
	SU  T = 8 C = 148 N = color I = 17;
	SU  T = 9 C = 148 N = color I = 17;
	SU  T = 10 C = 148 N = color I = 17;
	SU  T = 11 C = 148 N = color I = 17;
	SU  T = 12 C = 148 N = color I = 17;
	SU  T = 13 C = 148 N = color I = 17;
	SU  T = 14 C = 148 N = color I = 17;
	SU  T = 15 C = 148 N = color I = 17;
	SU  T = 16 C = 148 N = color I = 17;
	SU  T = 17 C = 148 N = color I = 17;
	SU  T = 18 C = 148 N = color I = 17;
	SU  T = 19 C = 148 N = color I = 17;
	SU  T = 20 C = 148 N = color I = 17;
	SU  T = 21 C = 148 N = color I = 17;
	SU  T = 22 C = 148 N = color I = 17;
	SU  T = 23 C = 148 N = color I = 17;
	SU  T = 24 C = 148 N = color I = 17;
	SU  T = 25 C = 148 N = color I = 17;
	SU  T = 26 C = 148 N = color I = 17;
	SU  T = 27 C = 148 N = color I = 17;
	SU  T = 28 C = 148 N = color I = 17;
	SU  T = 29 C = 148 N = color I = 17;
	SU  T = 30 C = 148 N = color I = 17;
	SU  T = 31 C = 148 N = color I = 17;
	SU  T = 32 C = 148 N = color I = 17;
	SU  T = 33 C = 148 N = color I = 17;
	SU  T = 34 C = 148 N = color I = 17;
	SU  T = 35 C = 148 N = color I = 17;
	SU  T = 36 C = 148 N = color I = 17;
	SU  T = 37 C = 148 N = color I = 17;
	SU  T = 38 C = 148 N = color I = 17;
	SU  T = 39 C = 148 N = color I = 17;
	SU  T = 40 C = 148 N = color I = 17;
	SU  T = 41 C = 148 N = color I = 17;
	SU  T = 42 C = 148 N = color I = 17;
	SU  T = 43 C = 148 N = color I = 17;

	SU  T = 8 C = 149 N = color I = 12;
	SU  T = 11 C = 149 N = color I = 12;
	SU  T = 12 C = 149 N = color I = 12;
	SU  T = 13 C = 149 N = color I = 4;
	SU  T = 17 C = 149 N = color I = 12;
	SU  T = 18 C = 149 N = color I = 12;
	SU  T = 19 C = 149 N = color I = 12;
	SU  T = 20 C = 149 N = color I = 12;
	SU  T = 21 C = 149 N = color I = 12;

	SU  T = 8 C = 150 N = color I = 12;
	SU  T = 11 C = 150 N = color I = 12;
	SU  T = 12 C = 150 N = color I = 12;
	SU  T = 17 C = 150 N = color I = 12;
	SU  T = 18 C = 150 N = color I = 12;
	SU  T = 19 C = 150 N = color I = 12;
	SU  T = 20 C = 150 N = color I = 12;
	SU  T = 21 C = 150 N = color I = 12;

	SU  T = 8 C = 151 N = color I = 12;
	SU  T = 11 C = 151 N = color I = 12;
	SU  T = 12 C = 151 N = color I = 12;
	SU  T = 17 C = 151 N = color I = 12;
	SU  T = 18 C = 151 N = color I = 12;
	SU  T = 19 C = 151 N = color I = 12;
	SU  T = 20 C = 151 N = color I = 12;
	SU  T = 21 C = 151 N = color I = 12;

	SU  T = 8 C = 152 N = color I = 12;
	SU  T = 11 C = 152 N = color I = 12;
	SU  T = 12 C = 152 N = color I = 12;
	SU  T = 17 C = 152 N = color I = 12;
	SU  T = 18 C = 152 N = color I = 12;
	SU  T = 19 C = 152 N = color I = 12;
	SU  T = 20 C = 152 N = color I = 12;
	SU  T = 21 C = 152 N = color I = 12;

	SU  T = 8 C = 153 N = color I = 12;
	SU  T = 11 C = 153 N = color I = 12;
	SU  T = 12 C = 153 N = color I = 12;
	SU  T = 17 C = 153 N = color I = 12;
	SU  T = 18 C = 153 N = color I = 12;
	SU  T = 19 C = 153 N = color I = 12;
	SU  T = 20 C = 153 N = color I = 12;
	SU  T = 21 C = 153 N = color I = 12;

	SU  T = 7 C = 154 N = color I = 4;
	SU  T = 8 C = 154 N = color I = 12;
	SU  T = 11 C = 154 N = color I = 12;
	SU  T = 12 C = 154 N = color I = 12;
	SU  T = 17 C = 154 N = color I = 12;
	SU  T = 18 C = 154 N = color I = 12;
	SU  T = 19 C = 154 N = color I = 12;
	SU  T = 20 C = 154 N = color I = 12;
	SU  T = 21 C = 154 N = color I = 12;

	SU  T = 8 C = 155 N = color I = 12;
	SU  T = 11 C = 155 N = color I = 12;
	SU  T = 12 C = 155 N = color I = 12;
	SU  T = 17 C = 155 N = color I = 12;
	SU  T = 18 C = 155 N = color I = 12;
	SU  T = 19 C = 155 N = color I = 12;
	SU  T = 20 C = 155 N = color I = 12;
	SU  T = 21 C = 155 N = color I = 12;

	SU  T = 8 C = 156 N = color I = 12;
	SU  T = 11 C = 156 N = color I = 12;
	SU  T = 12 C = 156 N = color I = 5;
	SU  T = 17 C = 156 N = color I = 12;
	SU  T = 18 C = 156 N = color I = 12;
	SU  T = 19 C = 156 N = color I = 12;
	SU  T = 20 C = 156 N = color I = 12;
	SU  T = 21 C = 156 N = color I = 12;

	SU  T = 8 C = 157 N = color I = 12;
	SU  T = 11 C = 157 N = color I = 12;
	SU  T = 12 C = 157 N = color I = 12;
	SU  T = 17 C = 157 N = color I = 12;
	SU  T = 18 C = 157 N = color I = 12;
	SU  T = 19 C = 157 N = color I = 12;
	SU  T = 20 C = 157 N = color I = 12;
	SU  T = 21 C = 157 N = color I = 12;

	SU  T = 8 C = 158 N = color I = 12;
	SU  T = 11 C = 158 N = color I = 12;
	SU  T = 12 C = 158 N = color I = 12;
	SU  T = 17 C = 158 N = color I = 12;
	SU  T = 18 C = 158 N = color I = 12;
	SU  T = 19 C = 158 N = color I = 12;
	SU  T = 20 C = 158 N = color I = 12;
	SU  T = 21 C = 158 N = color I = 12;

	SU  T = 8 C = 159 N = color I = 12;
	SU  T = 9 C = 159 N = color I = 4;
	SU  T = 11 C = 159 N = color I = 12;
	SU  T = 12 C = 159 N = color I = 12;
	SU  T = 17 C = 159 N = color I = 12;
	SU  T = 18 C = 159 N = color I = 12;
	SU  T = 19 C = 159 N = color I = 12;
	SU  T = 20 C = 159 N = color I = 12;
	SU  T = 21 C = 159 N = color I = 12;

	SU  T = 7 C = 160 N = color I = 4;
	SU  T = 8 C = 160 N = color I = 12;
	SU  T = 11 C = 160 N = color I = 12;
	SU  T = 12 C = 160 N = color I = 12;
	SU  T = 15 C = 160 N = color I = 4;
	SU  T = 17 C = 160 N = color I = 12;
	SU  T = 18 C = 160 N = color I = 12;
	SU  T = 19 C = 160 N = color I = 12;
	SU  T = 20 C = 160 N = color I = 12;
	SU  T = 21 C = 160 N = color I = 12;

	SU  T = 7 C = 161 N = color I = 4;
	SU  T = 8 C = 161 N = color I = 12;
	SU  T = 11 C = 161 N = color I = 12;
	SU  T = 12 C = 161 N = color I = 12;
	SU  T = 17 C = 161 N = color I = 12;
	SU  T = 18 C = 161 N = color I = 12;
	SU  T = 19 C = 161 N = color I = 12;
	SU  T = 20 C = 161 N = color I = 12;
	SU  T = 21 C = 161 N = color I = 12;

	SU  T = 8 C = 162 N = color I = 12;
	SU  T = 11 C = 162 N = color I = 12;
	SU  T = 12 C = 162 N = color I = 12;
	SU  T = 17 C = 162 N = color I = 12;
	SU  T = 18 C = 162 N = color I = 12;
	SU  T = 19 C = 162 N = color I = 12;
	SU  T = 20 C = 162 N = color I = 12;
	SU  T = 21 C = 162 N = color I = 12;

	SU  T = 8 C = 163 N = color I = 12;
	SU  T = 11 C = 163 N = color I = 12;
	SU  T = 12 C = 163 N = color I = 12;
	SU  T = 17 C = 163 N = color I = 12;
	SU  T = 18 C = 163 N = color I = 12;
	SU  T = 19 C = 163 N = color I = 12;
	SU  T = 20 C = 163 N = color I = 12;
	SU  T = 21 C = 163 N = color I = 12;

	SU  T = 8 C = 164 N = color I = 12;
	SU  T = 11 C = 164 N = color I = 12;
	SU  T = 12 C = 164 N = color I = 12;
	SU  T = 17 C = 164 N = color I = 12;
	SU  T = 18 C = 164 N = color I = 12;
	SU  T = 19 C = 164 N = color I = 12;
	SU  T = 20 C = 164 N = color I = 12;
	SU  T = 21 C = 164 N = color I = 12;

	SU  T = 8 C = 165 N = color I = 12;
	SU  T = 11 C = 165 N = color I = 12;
	SU  T = 12 C = 165 N = color I = 12;
	SU  T = 17 C = 165 N = color I = 12;
	SU  T = 18 C = 165 N = color I = 12;
	SU  T = 19 C = 165 N = color I = 12;
	SU  T = 20 C = 165 N = color I = 12;
	SU  T = 21 C = 165 N = color I = 12;

	SU  T = 8 C = 166 N = color I = 12;
	SU  T = 11 C = 166 N = color I = 12;
	SU  T = 12 C = 166 N = color I = 12;
	SU  T = 17 C = 166 N = color I = 12;
	SU  T = 18 C = 166 N = color I = 12;
	SU  T = 19 C = 166 N = color I = 12;
	SU  T = 20 C = 166 N = color I = 12;
	SU  T = 21 C = 166 N = color I = 12;

	SU  T = 8 C = 167 N = color I = 12;
	SU  T = 11 C = 167 N = color I = 12;
	SU  T = 12 C = 167 N = color I = 12;
	SU  T = 17 C = 167 N = color I = 12;
	SU  T = 18 C = 167 N = color I = 12;
	SU  T = 19 C = 167 N = color I = 12;
	SU  T = 20 C = 167 N = color I = 12;
	SU  T = 21 C = 167 N = color I = 12;

	SU  T = 8 C = 168 N = color I = 12;
	SU  T = 11 C = 168 N = color I = 12;
	SU  T = 12 C = 168 N = color I = 12;
	SU  T = 17 C = 168 N = color I = 12;
	SU  T = 18 C = 168 N = color I = 12;
	SU  T = 19 C = 168 N = color I = 12;
	SU  T = 20 C = 168 N = color I = 12;
	SU  T = 21 C = 168 N = color I = 12;

	SU  T = 8 C = 169 N = color I = 12;
	SU  T = 11 C = 169 N = color I = 12;
	SU  T = 12 C = 169 N = color I = 12;
	SU  T = 17 C = 169 N = color I = 12;
	SU  T = 18 C = 169 N = color I = 12;
	SU  T = 19 C = 169 N = color I = 12;
	SU  T = 20 C = 169 N = color I = 12;
	SU  T = 21 C = 169 N = color I = 12;

	SU  T = 7 C = 170 N = color I = 4;
	SU  T = 8 C = 170 N = color I = 12;
	SU  T = 11 C = 170 N = color I = 12;
	SU  T = 12 C = 170 N = color I = 12;
	SU  T = 17 C = 170 N = color I = 12;
	SU  T = 18 C = 170 N = color I = 12;
	SU  T = 19 C = 170 N = color I = 12;
	SU  T = 20 C = 170 N = color I = 12;
	SU  T = 21 C = 170 N = color I = 12;

	SU  T = 8 C = 171 N = color I = 12;
	SU  T = 11 C = 171 N = color I = 12;
	SU  T = 12 C = 171 N = color I = 12;
	SU  T = 17 C = 171 N = color I = 12;
	SU  T = 18 C = 171 N = color I = 12;
	SU  T = 19 C = 171 N = color I = 12;
	SU  T = 20 C = 171 N = color I = 12;
	SU  T = 21 C = 171 N = color I = 12;

	SU  T = 8 C = 172 N = color I = 12;
	SU  T = 11 C = 172 N = color I = 12;
	SU  T = 12 C = 172 N = color I = 12;
	SU  T = 17 C = 172 N = color I = 12;
	SU  T = 18 C = 172 N = color I = 12;
	SU  T = 19 C = 172 N = color I = 12;
	SU  T = 20 C = 172 N = color I = 12;
	SU  T = 21 C = 172 N = color I = 12;

	SU  T = 8 C = 173 N = color I = 12;
	SU  T = 11 C = 173 N = color I = 12;
	SU  T = 12 C = 173 N = color I = 12;
	SU  T = 17 C = 173 N = color I = 12;
	SU  T = 18 C = 173 N = color I = 12;
	SU  T = 19 C = 173 N = color I = 12;
	SU  T = 20 C = 173 N = color I = 12;
	SU  T = 21 C = 173 N = color I = 12;

	SU  T = 8 C = 174 N = color I = 12;
	SU  T = 11 C = 174 N = color I = 12;
	SU  T = 12 C = 174 N = color I = 12;
	SU  T = 17 C = 174 N = color I = 12;
	SU  T = 18 C = 174 N = color I = 12;
	SU  T = 19 C = 174 N = color I = 12;
	SU  T = 20 C = 174 N = color I = 12;
	SU  T = 21 C = 174 N = color I = 12;

	SU  T = 8 C = 175 N = color I = 12;
	SU  T = 11 C = 175 N = color I = 12;
	SU  T = 12 C = 175 N = color I = 12;
	SU  T = 17 C = 175 N = color I = 12;
	SU  T = 18 C = 175 N = color I = 12;
	SU  T = 19 C = 175 N = color I = 12;
	SU  T = 20 C = 175 N = color I = 12;
	SU  T = 21 C = 175 N = color I = 12;

	SU  T = 8 C = 176 N = color I = 12;
	SU  T = 11 C = 176 N = color I = 12;
	SU  T = 12 C = 176 N = color I = 12;
	SU  T = 17 C = 176 N = color I = 12;
	SU  T = 18 C = 176 N = color I = 12;
	SU  T = 19 C = 176 N = color I = 12;
	SU  T = 20 C = 176 N = color I = 12;
	SU  T = 21 C = 176 N = color I = 12;

	SU  T = 8 C = 177 N = color I = 12;
	SU  T = 11 C = 177 N = color I = 12;
	SU  T = 12 C = 177 N = color I = 12;
	SU  T = 17 C = 177 N = color I = 12;
	SU  T = 18 C = 177 N = color I = 12;
	SU  T = 19 C = 177 N = color I = 12;
	SU  T = 20 C = 177 N = color I = 12;
	SU  T = 21 C = 177 N = color I = 12;

	SU  T = 8 C = 178 N = color I = 12;
	SU  T = 11 C = 178 N = color I = 12;
	SU  T = 12 C = 178 N = color I = 12;
	SU  T = 17 C = 178 N = color I = 12;
	SU  T = 18 C = 178 N = color I = 12;
	SU  T = 19 C = 178 N = color I = 12;
	SU  T = 20 C = 178 N = color I = 12;
	SU  T = 21 C = 178 N = color I = 12;

	SU  T = 8 C = 179 N = color I = 12;
	SU  T = 11 C = 179 N = color I = 12;
	SU  T = 12 C = 179 N = color I = 12;
	SU  T = 17 C = 179 N = color I = 12;
	SU  T = 18 C = 179 N = color I = 12;
	SU  T = 19 C = 179 N = color I = 12;
	SU  T = 20 C = 179 N = color I = 12;
	SU  T = 21 C = 179 N = color I = 12;

	SU  T = 8 C = 180 N = color I = 12;
	SU  T = 11 C = 180 N = color I = 12;
	SU  T = 12 C = 180 N = color I = 12;
	SU  T = 17 C = 180 N = color I = 12;
	SU  T = 18 C = 180 N = color I = 12;
	SU  T = 19 C = 180 N = color I = 12;
	SU  T = 20 C = 180 N = color I = 12;
	SU  T = 21 C = 180 N = color I = 12;

	SU  T = 8 C = 181 N = color I = 12;
	SU  T = 11 C = 181 N = color I = 12;
	SU  T = 12 C = 181 N = color I = 12;
	SU  T = 17 C = 181 N = color I = 12;
	SU  T = 18 C = 181 N = color I = 12;
	SU  T = 19 C = 181 N = color I = 12;
	SU  T = 20 C = 181 N = color I = 12;
	SU  T = 21 C = 181 N = color I = 12;

	SU  T = 8 C = 182 N = color I = 12;
	SU  T = 11 C = 182 N = color I = 12;
	SU  T = 12 C = 182 N = color I = 12;
	SU  T = 17 C = 182 N = color I = 12;
	SU  T = 18 C = 182 N = color I = 12;
	SU  T = 19 C = 182 N = color I = 12;
	SU  T = 20 C = 182 N = color I = 12;
	SU  T = 21 C = 182 N = color I = 12;

	SU  T = 8 C = 183 N = color I = 12;
	SU  T = 11 C = 183 N = color I = 12;
	SU  T = 12 C = 183 N = color I = 12;
	SU  T = 17 C = 183 N = color I = 12;
	SU  T = 18 C = 183 N = color I = 12;
	SU  T = 19 C = 183 N = color I = 12;
	SU  T = 20 C = 183 N = color I = 12;
	SU  T = 21 C = 183 N = color I = 12;

	SU  T = 8 C = 184 N = color I = 12;
	SU  T = 11 C = 184 N = color I = 12;
	SU  T = 12 C = 184 N = color I = 12;
	SU  T = 17 C = 184 N = color I = 12;
	SU  T = 18 C = 184 N = color I = 12;
	SU  T = 19 C = 184 N = color I = 12;
	SU  T = 20 C = 184 N = color I = 12;
	SU  T = 21 C = 184 N = color I = 12;

	SU  T = 8 C = 185 N = color I = 12;
	SU  T = 11 C = 185 N = color I = 12;
	SU  T = 12 C = 185 N = color I = 12;
	SU  T = 17 C = 185 N = color I = 12;
	SU  T = 18 C = 185 N = color I = 12;
	SU  T = 19 C = 185 N = color I = 12;
	SU  T = 20 C = 185 N = color I = 12;
	SU  T = 21 C = 185 N = color I = 12;

	SU  T = 8 C = 186 N = color I = 12;
	SU  T = 11 C = 186 N = color I = 12;
	SU  T = 12 C = 186 N = color I = 12;
	SU  T = 17 C = 186 N = color I = 12;
	SU  T = 18 C = 186 N = color I = 12;
	SU  T = 19 C = 186 N = color I = 12;
	SU  T = 20 C = 186 N = color I = 12;
	SU  T = 21 C = 186 N = color I = 12;

	SU  T = 8 C = 187 N = color I = 12;
	SU  T = 11 C = 187 N = color I = 12;
	SU  T = 12 C = 187 N = color I = 12;
	SU  T = 17 C = 187 N = color I = 12;
	SU  T = 18 C = 187 N = color I = 12;
	SU  T = 19 C = 187 N = color I = 12;
	SU  T = 20 C = 187 N = color I = 12;
	SU  T = 21 C = 187 N = color I = 12;

	SU  T = 8 C = 188 N = color I = 12;
	SU  T = 11 C = 188 N = color I = 12;
	SU  T = 12 C = 188 N = color I = 12;
	SU  T = 17 C = 188 N = color I = 12;
	SU  T = 18 C = 188 N = color I = 12;
	SU  T = 19 C = 188 N = color I = 12;
	SU  T = 20 C = 188 N = color I = 12;
	SU  T = 21 C = 188 N = color I = 12;

	SU  T = 8 C = 189 N = color I = 12;
	SU  T = 11 C = 189 N = color I = 12;
	SU  T = 12 C = 189 N = color I = 12;
	SU  T = 17 C = 189 N = color I = 12;
	SU  T = 18 C = 189 N = color I = 12;
	SU  T = 19 C = 189 N = color I = 12;
	SU  T = 20 C = 189 N = color I = 12;
	SU  T = 21 C = 189 N = color I = 12;

	SU  T = 8 C = 190 N = color I = 12;
	SU  T = 11 C = 190 N = color I = 12;
	SU  T = 12 C = 190 N = color I = 12;
	SU  T = 17 C = 190 N = color I = 12;
	SU  T = 18 C = 190 N = color I = 12;
	SU  T = 19 C = 190 N = color I = 12;
	SU  T = 20 C = 190 N = color I = 12;
	SU  T = 21 C = 190 N = color I = 12;

	SU  T = 8 C = 191 N = color I = 12;
	SU  T = 11 C = 191 N = color I = 12;
	SU  T = 12 C = 191 N = color I = 12;
	SU  T = 17 C = 191 N = color I = 12;
	SU  T = 18 C = 191 N = color I = 12;
	SU  T = 19 C = 191 N = color I = 12;
	SU  T = 20 C = 191 N = color I = 12;
	SU  T = 21 C = 191 N = color I = 12;

	SU  T = 8 C = 192 N = color I = 12;
	SU  T = 11 C = 192 N = color I = 12;
	SU  T = 12 C = 192 N = color I = 12;
	SU  T = 17 C = 192 N = color I = 12;
	SU  T = 18 C = 192 N = color I = 12;
	SU  T = 19 C = 192 N = color I = 12;
	SU  T = 20 C = 192 N = color I = 12;
	SU  T = 21 C = 192 N = color I = 12;

	SU  T = 8 C = 193 N = color I = 12;
	SU  T = 11 C = 193 N = color I = 12;
	SU  T = 12 C = 193 N = color I = 12;
	SU  T = 17 C = 193 N = color I = 12;
	SU  T = 18 C = 193 N = color I = 12;
	SU  T = 19 C = 193 N = color I = 12;
	SU  T = 20 C = 193 N = color I = 12;
	SU  T = 21 C = 193 N = color I = 12;

	SU  T = 8 C = 194 N = color I = 12;
	SU  T = 11 C = 194 N = color I = 12;
	SU  T = 12 C = 194 N = color I = 12;
	SU  T = 17 C = 194 N = color I = 12;
	SU  T = 18 C = 194 N = color I = 12;
	SU  T = 19 C = 194 N = color I = 12;
	SU  T = 20 C = 194 N = color I = 12;
	SU  T = 21 C = 194 N = color I = 12;

	SU  T = 8 C = 195 N = color I = 12;
	SU  T = 11 C = 195 N = color I = 12;
	SU  T = 12 C = 195 N = color I = 12;
	SU  T = 17 C = 195 N = color I = 12;
	SU  T = 18 C = 195 N = color I = 12;
	SU  T = 19 C = 195 N = color I = 12;
	SU  T = 20 C = 195 N = color I = 12;
	SU  T = 21 C = 195 N = color I = 12;

	SU  T = 8 C = 196 N = color I = 12;
	SU  T = 11 C = 196 N = color I = 12;
	SU  T = 12 C = 196 N = color I = 12;
	SU  T = 17 C = 196 N = color I = 12;
	SU  T = 18 C = 196 N = color I = 12;
	SU  T = 19 C = 196 N = color I = 12;
	SU  T = 20 C = 196 N = color I = 12;
	SU  T = 21 C = 196 N = color I = 12;

	SU  T = 8 C = 197 N = color I = 12;
	SU  T = 11 C = 197 N = color I = 12;
	SU  T = 12 C = 197 N = color I = 12;
	SU  T = 17 C = 197 N = color I = 12;
	SU  T = 18 C = 197 N = color I = 12;
	SU  T = 19 C = 197 N = color I = 12;
	SU  T = 20 C = 197 N = color I = 12;
	SU  T = 21 C = 197 N = color I = 12;

	SU  T = 8 C = 198 N = color I = 12;
	SU  T = 11 C = 198 N = color I = 12;
	SU  T = 12 C = 198 N = color I = 12;
	SU  T = 17 C = 198 N = color I = 12;
	SU  T = 18 C = 198 N = color I = 12;
	SU  T = 19 C = 198 N = color I = 12;
	SU  T = 20 C = 198 N = color I = 12;
	SU  T = 21 C = 198 N = color I = 12;

	SU  T = 8 C = 199 N = color I = 12;
	SU  T = 11 C = 199 N = color I = 12;
	SU  T = 12 C = 199 N = color I = 12;
	SU  T = 17 C = 199 N = color I = 12;
	SU  T = 18 C = 199 N = color I = 12;
	SU  T = 19 C = 199 N = color I = 12;
	SU  T = 20 C = 199 N = color I = 12;
	SU  T = 21 C = 199 N = color I = 12;

	SU  T = 8 C = 200 N = color I = 12;
	SU  T = 11 C = 200 N = color I = 12;
	SU  T = 12 C = 200 N = color I = 12;
	SU  T = 17 C = 200 N = color I = 12;
	SU  T = 18 C = 200 N = color I = 12;
	SU  T = 19 C = 200 N = color I = 12;
	SU  T = 20 C = 200 N = color I = 12;
	SU  T = 21 C = 200 N = color I = 12;

	SU  T = 8 C = 201 N = color I = 12;
	SU  T = 11 C = 201 N = color I = 12;
	SU  T = 12 C = 201 N = color I = 12;
	SU  T = 17 C = 201 N = color I = 12;
	SU  T = 18 C = 201 N = color I = 12;
	SU  T = 19 C = 201 N = color I = 12;
	SU  T = 20 C = 201 N = color I = 12;
	SU  T = 21 C = 201 N = color I = 12;

	SU  T = 8 C = 202 N = color I = 12;
	SU  T = 11 C = 202 N = color I = 12;
	SU  T = 12 C = 202 N = color I = 12;
	SU  T = 16 C = 202 N = color I = 4;
	SU  T = 17 C = 202 N = color I = 12;
	SU  T = 18 C = 202 N = color I = 12;
	SU  T = 19 C = 202 N = color I = 12;
	SU  T = 20 C = 202 N = color I = 12;
	SU  T = 21 C = 202 N = color I = 12;

	SU  T = 8 C = 203 N = color I = 12;
	SU  T = 11 C = 203 N = color I = 12;
	SU  T = 12 C = 203 N = color I = 12;
	SU  T = 17 C = 203 N = color I = 12;
	SU  T = 18 C = 203 N = color I = 12;
	SU  T = 19 C = 203 N = color I = 12;
	SU  T = 20 C = 203 N = color I = 12;
	SU  T = 21 C = 203 N = color I = 12;

END;

Begin MESQUITE;
		MESQUITESCRIPTVERSION 2;
		TITLE AUTO;
		tell ProjectCoordinator;
		timeSaved 1724146139023;
		getEmployee #mesquite.minimal.ManageTaxa.ManageTaxa;
		tell It;
			setID 0 4861346525741282989;
			tell It;
				setDefaultOrder  0 1 2 3 4 8 9 10 11 13 14 53 15 16 18 19 49 51 20 17 12 22 23 24 25 26 27 28 29 30 31 32 33 34 35 36 37 38 39 40 41 42 47 43 44 45;
				attachments ;
			endTell;
		endTell;
		getEmployee #mesquite.charMatrices.ManageCharacters.ManageCharacters;
		tell It;
			setID 0 648324171686436474;
			tell It;
				setDefaultOrder  0 1 2 3 4 5 8 9 10 11 12 13 14 16 17 18 19 20 21 22 23 24 25 26 27 28 29 30 224 33 35 36 37 38 39 40 41 42 43 44 45 46 47 48 49 50 51 52 53 54 55 56 57 58 59 60 61 62 63 64 65 66 67 68 69 70 71 72 73 74 75 76 77 78 79 80 81 82 83 84 85 86 87 88 89 90 91 92 94 95 96 97 98 99 100 101 102 103 104 105 106 107 108 109 110 111 112 113 114 115 116 117 118 119 120 121 122 123 124 125 126 127 128 129 130 131 132 133 134 135 136 137 138 139 140 141 142 143 144 145 146 147 148 149 150 151 152 153 154 155 156 157 158 159 160 161 162 163 164 165 166 167 168 169 170 171 172 173 174 175 176 177 178 179 182 183 184 185 187 180 188 189 190 191 192 193 194 195 196 197 198 199 200 206 207 208 209 213 214 203 201 202 211;
				attachments ;
			endTell;
			mqVersion 275;
			checksumv 0 3 1015238241 null  getNumChars 203 numChars 203 getNumTaxa 46 numTaxa 46   short true   bits 2305843009213693967   states 15   sumSquaresStatesOnly 34452.0 sumSquares -9.684540638697515E19 longCompressibleToShort false usingShortMatrix true   NumFiles 1 NumMatrices 1;
			mqVersion;
		endTell;
		getWindow;
		tell It;
			suppress;
			setResourcesState false false 100;
			setPopoutState 300;
			setExplanationSize 0;
			setAnnotationSize 0;
			setFontIncAnnot 0;
			setFontIncExp 0;
			setSize 1919 996;
			setLocation -8 0;
			setFont SanSerif;
			setFontSize 10;
			getToolPalette;
			tell It;
			endTell;
			desuppress;
		endTell;
		getEmployee  #mesquite.charMatrices.BasicDataWindowCoord.BasicDataWindowCoord;
		tell It;
			showDataWindow #648324171686436474 #mesquite.charMatrices.BasicDataWindowMaker.BasicDataWindowMaker;
			tell It;
				getWindow;
				tell It;
					getTable;
					tell It;
						rowNamesWidth 179;
					endTell;
					setExplanationSize 30;
					setAnnotationSize 20;
					setFontIncAnnot 0;
					setFontIncExp 0;
					setSize 1819 929;
					setLocation -8 0;
					setFont SanSerif;
					setFontSize 10;
					getToolPalette;
					tell It;
						setTool mesquite.charMatrices.BasicDataWindowMaker.BasicDataWindow.ibeam;
					endTell;
					setActive;
					setTool mesquite.charMatrices.BasicDataWindowMaker.BasicDataWindow.ibeam;
					colorCells  #mesquite.charMatrices.ColorCells.ColorCells;
				tell It;
					setColor Red;
					removeColor off;
				endTell;
					colorRowNames  #mesquite.charMatrices.TaxonGroupColor.TaxonGroupColor;
					colorColumnNames  #mesquite.charMatrices.CharGroupColor.CharGroupColor;
					colorText  #mesquite.charMatrices.NoColor.NoColor;
					setBackground White;
					toggleShowNames on;
					toggleShowTaxonNames on;
					toggleTight off;
					toggleThinRows off;
					toggleShowChanges on;
					toggleSeparateLines off;
					toggleShowStates on;
					toggleAutoWCharNames on;
					toggleAutoTaxonNames off;
					toggleShowDefaultCharNames off;
					toggleConstrainCW on;
					toggleBirdsEye off;
					toggleShowPaleGrid off;
					toggleShowPaleCellColors off;
					togglePaleInapplicable on;
					toggleShowBoldCellText off;
					toggleAllowAutosize on;
					toggleColorsPanel off;
					toggleDiagonal on;
					setDiagonalHeight 80;
					toggleLinkedScrolling on;
					toggleScrollLinkedTables off;
				endTell;
				showWindow;
				getWindow;
				tell It;
					forceAutosize;
				endTell;
				getEmployee #mesquite.charMatrices.ColorByState.ColorByState;
				tell It;
					setStateLimit 9;
					toggleUniformMaximum on;
				endTell;
				getEmployee #mesquite.categ.StateNamesEditor.StateNamesEditor;
				tell It;
					makeWindow;
					tell It;
						getTable;
						tell It;
							rowNamesWidth 479;
						endTell;
						setExplanationSize 30;
						setAnnotationSize 20;
						setFontIncAnnot 0;
						setFontIncExp 0;
						setSize 1819 929;
						setLocation -8 0;
						setFont SanSerif;
						setFontSize 10;
						getToolPalette;
						tell It;
							setTool mesquite.categ.StateNamesEditor.StateNamesWindow.ibeam;
						endTell;
						rowsAreCharacters on;
						toggleConstrainChar on;
						toggleConstrainCharNum 3;
						togglePanel off;
						toggleSummaryPanel off;
					endTell;
					showWindow;
				endTell;
				getEmployee #mesquite.categ.StateNamesStrip.StateNamesStrip;
				tell It;
					showStrip off;
				endTell;
				getEmployee #mesquite.charMatrices.AnnotPanel.AnnotPanel;
				tell It;
					togglePanel off;
				endTell;
				getEmployee #mesquite.charMatrices.CharReferenceStrip.CharReferenceStrip;
				tell It;
					showStrip off;
				endTell;
				getEmployee #mesquite.charMatrices.QuickKeySelector.QuickKeySelector;
				tell It;
					autotabOff;
				endTell;
				getEmployee #mesquite.charMatrices.SelSummaryStrip.SelSummaryStrip;
				tell It;
					showStrip off;
				endTell;
				getEmployee #mesquite.categ.SmallStateNamesEditor.SmallStateNamesEditor;
				tell It;
					panelOpen true;
				endTell;
			endTell;
		endTell;
		endTell;
end;
